# Supplementary material for: Videos of demonstration versus text and image-based material for pre-skill conceptualisation in flipped newborn resuscitation training for medical students: a pilot study
Source: BMC Med Educ. 2022 Dec 5;22:839. doi: 10.1186/s12909-022-03926-2 (PMC9721000; doi:10.1186/s12909-022-03926-2)
Supplement: Supplementary file 4 — Additional file 4: Supplementary file 4. [file 12909_2022_3926_MOESM4_ESM.xlsx]

## Sheet: Data
Timestamp	Allocation	Q_1	Q_2	Q_3	Q_4	Q_5	Q_6	Q_7	Q_8	Q_9	Q_10	Q_11	Q_12	Q_13	Q_14	Q_15	Q_16	Q_17	Q_18	Q_19	Q_20	Q_21	Q_22	Q_23	Q_24	Q_25	Q_26	Q_27	Q_28	Q_29
2022-02-26 12:52:43	PPT	Yes, but partly	Not enough	5	5	5	5	5	5	5	5	3	5	5	5	5	Yes	Yes	5	5	Improved quite a lot	4	4	5	5	5	Yes	Time factor to read material	No
2022-02-26 13:27:30	PPT	Yes	Exactly enough	5	4	5	4	4	5	5	4	4	4	4	5	5	Yes	Yes	4	4	Improved a lot	3	4	4	4	5	Yes	Most of the learning material given were new to me but I was able to go through them all before the session	While practicing by myself and going through the checklist given I was at times confused with what was typed and what was taught... For example..in Session 3... there was a point about giving 15:1 chest compressions to Ventilation breaths which I did not understand...	I absolutely loved the experience as It was more practical than our daily theory classes... I wish We had this exposure Before professorials as well... I also Think that it would have been better to have learnt about the investigations that are being carried out during practical scenarios as well. Thank you for giving us this oppotunity to learn and a huge Thanks for Dr.XX for taking her time to …
2022-02-26 13:32:36	PPT	Yes	More than enough	3	5	5	4	5	5	5	5	5	5	5	5	5	Yes	Yes	5	5	Improved a lot	5	5	5	5	5	Yes	No	No	XX madam did an excellent job trying to make each and everyone Skillfull on nls. Thanku very much
2022-02-26 16:57:17	PPT	Yes	Just about enough	5	5	5	5	5	5	5	5	5	5	5	5	5	Yes	Yes	5	5	Improved a lot	4	4	5	4	5	Yes	No	No	It was excellent
2022-02-26 19:04:00	PPT	Yes	More than enough	5	5	4	3	3	5	5	5	2	4	2	5	5	Partly	Yes	4	4	Improved quite a lot	5	5	5	5	5	Yes	Nope	Lack of time to practice the skills	Maybe conduct it in 2 days so students get more time to practice the skills
2022-02-26 19:26:48	PPT	Yes, but partly	Exactly enough	5	5	4	5	4	4	5	5	4	5	5	5	5	Yes	Yes	5	5	Improved a lot	4	4	5	4	5	Yes	Not really	Time was not enough as there was only madam XX to assess the entire group in practice scenarios	It was really helpful , would have been better if there were more teachers or seniors to assess us at each station 😊 Also for the practice scenarios , would have been better if there were few other teachers to assess cause many of us had to wait for a long time to participate it and still few missed the chance Overall it was so much helpful and thank you so much for arranging this program , madam…
2022-02-26 20:58:16	PPT	Yes, but partly	Just about enough	5	5	5	5	4	5	5	5	5	5	5	5	5	Yes	Yes	5	5	Improved quite a lot	4	5	5	4	5	Yes	No	No	Add a couple more examiners if possible for the final scenarios
2022-02-28 07:15:11	PPT	Yes	Just about enough	5	4	4	5	5	5	3	4	2	5	5	5	5	Yes	Yes	4	5	Improved quite a lot	4	5	4	4	5	Yes	No	Poor quality of mannequins	It was an excellent and a very informative programme. Special thanks to Dr XXX for dedicating her valuable time and effort for this
2022-03-05 18:46:02	PPT	Yes	Exactly enough	5	5	5	5	4	5	5	5	4	5	5	5	5	Yes	Yes	5	5	Improved quite a lot	4	5	5	5	5	Yes	No	No
2022-03-07 16:22:54	PPT	Yes	Just about enough	4	5	5	5	5	5	5	5	5	5	5	5	5	Partly	Yes	5	5	Improved a lot	4	4	5	4	5	Yes	No	No	It was good
2022-03-10 12:09:10	PPT	Yes	Exactly enough	5	5	5	5	5	5	5	5	5	5	5	5	5	Yes	Yes	5	5	Improved quite a lot	4	4	4	4	5	Yes	No	No	Excellent program I gained alot of knowledge and skills
2022-03-10 12:53:07	PPT	Yes	Just about enough	5	4	5	4	5	5	5	5	5	5	5	5	5	Yes	Yes	5	5	Improved quite a lot	4	4	4	4	5	Yes	The presentation was a bit disorganised, would have been better if it were a live lecture or even a recording	None	Have a lecture or short session the day before the practical
2022-03-10 12:58:50	PPT	Yes	Exactly enough	4	4	4	3	4	4	4	4	4	5	5	5	5	Partly	Yes	4	4	Fairly improved	3	4	4	4	5	Yes	No	No
2022-03-10 14:15:43	PPT	Yes	More than enough	4	4	4	4	4	4	4	4	4	4	4	4	4	Yes	Yes	4	4	Improved a lot	4	4	4	4	4	Yes	No	Too many students in one station at one time so it was difficult to practice.
2022-03-10 20:26:11	PPT	Yes, but partly	Just about enough	4	4	5	5	3	5	5	3	4	5	5	5	5	Yes	Yes	5	5	Improved a lot	3	5	5	5	5	Yes	No	With large number of students under a few instructors it was difficult to finish it in one day	It was excellent. Didn't find any area that needed improvement
2022-03-10 20:50:50	PPT	Yes	Exactly enough	5	5	5	5	5	5	5	5	5	5	5	5	5	Yes	Yes	5	5	Improved quite a lot	5	5	5	5	5	Yes	Though the crowd was a bit large.Organization was superb!Nothing to mention here.	Not at all.interested to participate.	Case scenarios were brilliant!
2022-03-16 12:14:20	VIDEO	Yes	Just about enough	5	5	5	5	5	5	5	5	5	5	5	5	5	Yes	Yes	5	5	Improved quite a lot	5	5	5	5	5	Yes	No	No
2022-03-16 12:32:30	VIDEO	Yes	Exactly enough	4	5	5	4	2	4	4	5	5	5	5	5	5	Yes	Yes	5	5	Improved quite a lot	4	4	4	4	5	Yes	No	No
2022-03-16 13:25:51	VIDEO	Yes, but partly	More than enough	5	5	5	4	3	5	5	5	2	4	5	5	5	Yes	Yes	4	5	Improved quite a lot	4	4	5	4	5	Yes	No	No	Please include this much earlier in the professorial teaching and have more sessions of this nature.
2022-03-16 13:56:22	VIDEO	Yes	Exactly enough	5	5	5	5	5	5	5	5	5	5	5	5	5	Yes	Yes	5	5	Improved quite a lot	5	5	5	5	5	Yes	No	No	I learned lot through this program.
2022-03-16 17:39:17	VIDEO	Yes	Exactly enough	5	5	5	5	5	5	5	5	5	5	5	5	5	Yes	Yes	5	5	Improved quite a lot	5	5	5	5	5	Yes	No	No	Thank you very much for this workshop
2022-03-16 22:01:27	VIDEO	Yes	Just about enough	5	5	5	5	5	5	5	5	5	5	5	5	5	Yes	Yes	5	5	Improved quite a lot	4	5	5	5	5	Yes	No	No	This was an excellent program on nls. Learnt a lot with hands-on experience
2022-03-17 07:10:36	VIDEO	Yes	Exactly enough	4	4	4	4	4	5	4	5	3	4	4	4	5	Yes	Yes	4	4	Improved a lot	4	4	4	5	4	Yes	No	No
2022-03-17 08:55:42	VIDEO	Yes	Just about enough	4	5	5	4	3	5	5	5	5	4	5	5	5	Yes	Yes	5	5	Improved a lot	4	5	5	4	5	Yes	No	More stations so that more can attempt at a given time. More variations of scenarios	Superb session.
2022-03-17 09:19:23	VIDEO	Yes	Just about enough	5	5	5	5	5	5	5	5	5	5	5	5	5	Yes	Yes	5	5	Improved a lot	4	4	4	5	5	Yes	No	No
2022-03-17 17:22:34	VIDEO	Yes	Exactly enough	5	5	5	4	3	4	5	5	4	5	4	4	4	Yes	Yes	5	5	Improved a lot	5	4	4	4	5	Yes	No	No
2022-03-18 06:20:57	VIDEO	Yes	Exactly enough	3	4	3	5	5	5	5	5	3	4	5	5	5	Yes	Yes	4	4	Fairly improved	4	4	5	5	4	Yes	No	No
2022-03-19 08:55:47	VIDEO	Yes	Exactly enough	4	5	5	5	4	4	5	5	3	4	5	5	5	Yes	Yes	4	5	Fairly improved	2	2	3	3	5	Yes	No	No	The program is really good. If the student is keen he/she can learn a lot from it.
2022-03-21 13:54:07	VIDEO	Yes	Exactly enough	5	5	5	5	5	5	5	5	4	5	5	5	5	Yes	Yes	5	5	Improved a lot	4	4	4	4	5	Yes	No	No

## Sheet: Questions
Ques_No	Question/Statement
Q_1	Were you able to go through the pre-session material in full?
Q_2	Was the time period that was given between posting of the material and skills session enough for you to go through the material?
Q_3	The uploaded pre- session material was interesting and engaging
Q_4	The uploaded pre-session material was clear and easy to understand
Q_5	The uploaded pression material was beneficial and helpful to you for the skills session
Q_6	The arrangement of the hall:
Q_7	The duration of the skills session
Q_8	The conduct of the skills session
Q_9	The informative material/posters used in the skills session
Q_10	The skills checklists used in the stations
Q_11	The mannequins and equipment that was available at the skills stations
Q_12	The arrangement of each skills station (1-3)
Q_13	The instruction and information received from the instructors at Skill station 1
Q_14	The instruction and information received from the instructors at Skill station 2
Q_15	The instruction and information received from the instructors at Skill station 3
Q_16	Were you able to practice the required skills to your satisfaction?
Q_17	Were you able to interact with and ask questions from the instructors at the stations
Q_18	The Test scenarios reflected authentic clinical problems
Q_19	Taking part in the skills lab helped me in performing in the Test Scenarios
Q_20	How far do you feel that your knowledge and skills in NLS have improved by participating in this skills session?
Q_21	How confident are you at preparing for and receiving a normal newborn after participating in the session?
Q_22	How confident are you at performing airway opening maneuvers after participating at the session?
Q_23	How confident are you at delivering inflation breaths and ventilation breaths after participating at the session?
Q_24	How confident are you at performing chest compressions after participating at the session?
Q_25	What is your overall impression of the NLS Simulated Skills Session ?
Q_26	Do you think this type of program where you are given some information to prepare before the session, allowing you use the session for hands on practice is a good method to learn practical skill?
Q_27	Did you face any barriers or difficulties in preparing for this skills session?
Q_28	Did you face any barriers or difficulties in participating in this skills session?
Q_29	Please share any thoughts, ideas or opinions about the program and how we could improve this program.
