# Supplementary material for: Videos of demonstration versus text and image-based material for pre-skill conceptualisation in flipped newborn resuscitation training for medical students: a pilot study
Source: BMC Med Educ. 2022 Dec 5;22:839. doi: 10.1186/s12909-022-03926-2 (PMC9721000; doi:10.1186/s12909-022-03926-2)
Supplement: Supplementary file 5 — Additional file 5: Supplementary file 5. [file 12909_2022_3926_MOESM5_ESM.xlsx]

## Sheet: FINAL DATA SET
NO,	GENDER	AGE	STUDENT TYPE	ALLOCATION	PRETEST	POST TEST	SCENARIO (%)
39
2022-02-01
1	Female	26	Day Scholar	PP	18	18	81
2	Female	28	Day Scholar	PP	18	18	87
3	Female	26	Day Scholar	PP	18	19	79.5
4	Male	25	Cader	PP	18	19	92
5	Male	26	Day Scholar	PP	17	18	83
6	Female	25	Day Scholar	PP	16	16	83
7	Male	27	Cader	PP	16	18	80
8	Male	26	Day Scholar	PP	16	16	70
9	Female	26	Day Scholar	PP	16	18	83
10	Male	27	Cader	PP	16	19	87
11	Male	28	Day Scholar	PP	16	20	90
12	Female	28	Day Scholar	PP	16	18	90
13	Female	29	Day Scholar	PP	13	17	83
14	Female	22	Day Scholar	PP	13	19	88
15	Female	28	Day Scholar	PP	10	15	84
16	Female	26	Day Scholar	PP	10	14	80
17	Female	27	Day Scholar	PP	12	13	77
18	Female	23	Day Scholar	PP	17 / 20	17	88
19	Male	26	Cader	PP	15 / 20	15	80
80
2022-03-01
20	Male	26	Day Scholar	VIDEO	7	16	90
21	Male	25	Day Scholar	VIDEO	9	15	89
22	Female	28	Day Scholar	VIDEO	10	19	90
23	Female	26	Day Scholar	VIDEO	11	18	77
24	Female	27	Day Scholar	VIDEO	11	17	80
25	Female	28	Day Scholar	VIDEO	12	18	90
26	Female	27	Day Scholar	VIDEO	12	17	82
27	Female	27	Day Scholar	VIDEO	14	13	87
28	Female	25	Day Scholar	VIDEO	14	17	89
29	Female	28	Day Scholar	VIDEO	14	17	92
30	Female	27	Day Scholar	VIDEO	15	18	94
31	Male	29	Day Scholar	VIDEO	15	17	93
32	Male	25	Day Scholar	VIDEO	16	17	88
33	Female	27	Day Scholar	VIDEO	16	18	89
34	Female	27	Day Scholar	VIDEO	16	17	73
35	Male	25	Day Scholar	VIDEO	16	19	85
36	Male	27	Day Scholar	VIDEO	17	19	91
37	Female	27	Day Scholar	VIDEO	18	19	95
38	Female	27	Day Scholar	VIDEO	18	19	92
39	Female	26	Day Scholar	VIDEO	20	20	83
41	Male	25	Day Scholar	VIDEO	6	16	97
42	Female	26	Day Scholar	VIDEO	10	17	87

## Sheet: FEB PRETEST
				T	T	T	P	T	P	T	P	P	P	T	P	T	T	T	P	P	P	T	P
Gender	Age	Student Category	Score	1) Assessment of a newborn during resuscitation includes:	2) A baby born at a POA of 36/52 + 2 days is not breathing, blue in colour , floppy and with a heart rate of 100 bpm. You dry the baby and stimulate by rubbing. The baby’s color and tone improves, and he starts to cry. At the time of delivery, this baby was most likely in	3) Regarding Inflation breaths :	4) A term baby is born through moderate meconium. At birth he is limp, not breathing, blue, with a heart rate of < 100 bpm. 5 initial inflation breaths have failed to produce chest expansion. You notice meconium in the baby's mouth. What would the most appropriate next step be?	5) Accepted devices used to support breathing in a term newborn are ALL EXCEPT:	6) During resuscitation of a term newborn, you have intubated, achieved chest expansion and commenced chest compressions. Which of these is an indication for stopping chest compressions:	7) What DIFFERENTIATES terminal apnea from primary apnea?	8) You are called to a preterm delivery at 34/52 + 5 days. Baby is pink, crying, moves all extremities and has an active rooting reflex. Mother is stable post-delivery. What is the most appropriate next step in the management of this praemi?	9) Regarding Chest compressions:	10) A term newborn has been resuscitated with chest compressions and ventilation breaths via ET tube at the rate of 3: 1 for 60 seconds. You auscultate the heart rate which is 40 bpm and baby appears dusky. What is the next step that should be considered in this baby?	11) In emergency UVC insertion:	12) You have successfully resuscitated a baby with inflation breaths and 1 cycle of ventilation breaths and cardiac compressions who is now on the radiant warmer, looking pale but breathing spontaneously with a HR of146 bpm. What is the most suitable next step in the management that can be taken in the LR?	13) Regarding airway management in the flat newborn:	14) Regarding drugs used in newborn resuscitation:	15) When preparing for a delivery by Elective LSCS	16) The term baby of a mother with precipitated labour who has received IM Pethidine 2 and a ½ hours before delivery is born blue and floppy with a heartrate of < 100 bpm and not breathing. You dry, stimulate an position the baby with no response. What is the most appropriate next step in the management?	17) Chest compressions	18) You have successfully delivered inflation breaths to a preterm baby born at 32 weeks. While delivering ventilation breaths via AMBU bag and facemask you notice that the baby’s chest is not rising and falling with ventilation anymore. What is the next most appropriate step in the management?	19) Inflation breaths:	20) A term baby is born who is blue, floppy, not breathing, and with a heart rate <100 bpm. You dry while stimulating, and place the head in the neutral position. After applying double sided jaw thrust and securing the airway, you find that he has not improved and is not breathing. What is the immediate next step that you should take to assist the baby to transition to extrauterine life?
Female	26	Day Scholar	18 / 20	Colour, tone, breathing, heart rate	Primary apnea	Should be sustained and with sufficient pressure	Suction under direct vision with a suction pressure of 80 mm Hg	250 ml self inflating bag without reservoir	Heart rate is more than 60 bpm	In terminal apnea blood pressure drops drastically	Wrap and hand over to mother for skin to skin contact	Is delivered at a rate of 3 compressions to 1 breath	Discontinue chest compressions and further resuscitation	should be inserted just till visible back flow of blood	Make sure the baby is warm and check a CBS via heel prick	Deliver ventilation breaths maintaining the airway with the C and E technique	Adrenaline 1: 10,000, 0.2 ml/kg is given when heart rate < 60 bpm	Check the fish mouth valve and pop off valve of the AMBU bag	Administer IM Nalaxone 0.5 ml to the mid lateral thigh	Are an attempt to move blood into the coronary circulation	Recheck head positioning and seal of mask	Push the alveoloar fluid out gradually and ensure lung expansion	Deliver 5 inflation breaths via 450 ml AMBU bag with air
Female	28	Day Scholar	18 / 20	Colour, tone, breathing, heart rate	Primary apnea	Should be sustained and with sufficient pressure	Insert an Oropharyngeal airway and suction the throat	250 ml self inflating bag without reservoir	Heart rate is more than 60 bpm	In terminal apnea blood pressure drops drastically	Wrap and hand over to mother for skin to skin contact	Is delivered at a rate of 3 compressions to 1 breath	Get ready to obtain venous access via the umbilical vein	should be inserted just till visible back flow of blood	Make sure the baby is warm and check a CBS via heel prick	Deliver ventilation breaths maintaining the airway with the C and E technique	Adrenaline 1: 10,000, 0.2 ml/kg is given when heart rate < 60 bpm	Check the fish mouth valve and pop off valve of the AMBU bag	Apply airway opening manuevers and deliver inflation breaths	Are an attempt to move blood into the coronary circulation	Recheck head positioning and seal of mask	Push the alveoloar fluid out gradually and ensure lung expansion	Stimulate the baby again by rubbing vigorously on the back and feet
Male	25	Cader	18 / 20	Colour, tone, breathing, heart rate	Primary apnea	Should be sustained and with sufficient pressure	Suction under direct vision with a suction pressure of 80 mm Hg	250 ml self inflating bag without reservoir	Heart rate is more than 60 bpm	In terminal apnea blood pressure drops drastically	Wrap and hand over to mother for skin to skin contact	Is delivered at a rate of 3 compressions to 1 breath	Get ready to obtain venous access via the umbilical vein	is inserted into umbilical vein at 9 o' clock position	Make sure the baby is warm and check a CBS via heel prick	Single handed jaw thrust is very effective when 2 people are resuscitating	Adrenaline 1: 10,000, 0.2 ml/kg is given when heart rate < 60 bpm	Check the fish mouth valve and pop off valve of the AMBU bag	Apply airway opening manuevers and deliver inflation breaths	Are an attempt to move blood into the coronary circulation	Recheck head positioning and seal of mask	Push the alveoloar fluid out gradually and ensure lung expansion	Deliver 5 inflation breaths via 450 ml AMBU bag with air
Male	26	Day Scholar	17 / 20	Colour, tone, breathing, heart rate	Primary apnea	Should be sustained and with sufficient pressure	Suction under direct vision with a suction pressure of 80 mm Hg	250 ml self inflating bag without reservoir	Heart rate is more than 60 bpm	In terminal apnea blood pressure drops drastically	Wrap and hand over to mother for skin to skin contact	Is delivered at a rate of 3 compressions to 1 breath	Get ready to obtain venous access via the umbilical vein	should be inserted just till visible back flow of blood	Obtain umbilical venous access and give a N/S bolus	Deliver ventilation breaths maintaining the airway with the C and E technique	Adrenaline 1: 10,000, 0.2 ml/kg is given when heart rate < 60 bpm	Check the fish mouth valve and pop off valve of the AMBU bag	Administer IM Nalaxone 0.5 ml to the mid lateral thigh	Should occur at a rate of 120 chest compressions/minute	Recheck head positioning and seal of mask	Push the alveoloar fluid out gradually and ensure lung expansion	Deliver 5 inflation breaths via 450 ml AMBU bag with air
Female	25	Day Scholar	16 / 20	Colour, tone, breathing, heart rate	Primary apnea	Should be sustained and with sufficient pressure	Insert an Oropharyngeal airway and suction the throat	250 ml self inflating bag without reservoir	Heart rate is more than 60 bpm	In terminal apnea blood pressure drops drastically	Wrap and hand over to mother for skin to skin contact	Is delivered at a rate of 3 compressions to 1 breath	Get ready to obtain venous access via the umbilical vein	should be inserted just till visible back flow of blood	Make sure the baby is warm and check a CBS via heel prick	Deliver ventilation breaths maintaining the airway with the C and E technique	Adrenaline 1: 10,000, 0.2 ml/kg is given when heart rate < 60 bpm	Switch on the warmer after baby is delivered	Apply airway opening manuevers and deliver inflation breaths	Should occur at a rate of 120 chest compressions/minute	Recheck head positioning and seal of mask	Push the alveoloar fluid out gradually and ensure lung expansion	Stimulate the baby again by rubbing vigorously on the back and feet
Male	27	Cader	16 / 20	Colour, tone, breathing, heart rate	Primary apnea	Should be sustained and with sufficient pressure	Suction under direct vision with a suction pressure of 80 mm Hg	250 ml self inflating bag without reservoir	Heart rate is more than 60 bpm	In Terminal apnea the heart rate starts to drop	Wrap and hand over to mother for skin to skin contact	Is delivered at a rate of 3 compressions to 1 breath	Get ready to obtain venous access via the umbilical vein	should be inserted just till visible back flow of blood	Make sure the baby is warm and check a CBS via heel prick	Deliver ventilation breaths maintaining the airway with the C and E technique	Adrenaline 1: 10,000, 0.2 ml/kg is given when heart rate < 60 bpm	Switch on the warmer after baby is delivered	Apply airway opening manuevers and deliver inflation breaths	Should always be given by the 2 finger technique	Recheck head positioning and seal of mask	Should be given while counting 1-and 2-and 3 and 4 and 5 and...	Deliver 5 inflation breaths via 450 ml AMBU bag with air
Male	26	Day Scholar	16 / 20	Colour, tone, breathing, heart rate	Primary apnea	Should be sustained and with sufficient pressure	Suction under direct vision with a suction pressure of 80 mm Hg	250 ml self inflating bag without reservoir	Heart rate is more than 60 bpm	In terminal apnea blood pressure drops drastically	Wrap and hand over to mother for skin to skin contact	Is delivered at a rate of 3 compressions to 1 breath	Discontinue chest compressions and further resuscitation	should be inserted just till visible back flow of blood	Wrap up the baby and hand over to the mother	Deliver ventilation breaths maintaining the airway with the C and E technique	Adrenaline 1: 10,000, 0.2 ml/kg is given when heart rate < 60 bpm	Switch on the warmer after baby is delivered	Apply airway opening manuevers and deliver inflation breaths	Should occur at a rate of 120 chest compressions/minute	Recheck head positioning and seal of mask	Push the alveoloar fluid out gradually and ensure lung expansion	Deliver 5 inflation breaths via 450 ml AMBU bag with air
Female	26	Day Scholar	16 / 20	Colour, tone, breathing, heart rate	Primary apnea	Should be sustained and with sufficient pressure	Insert an Oropharyngeal airway and suction the throat	250 ml self inflating bag without reservoir	Baby's Oxygen saturation is 94%	In terminal apnea blood pressure drops drastically	Wrap and hand over to mother for skin to skin contact	Is delivered at a rate of 3 compressions to 1 breath	Get ready to obtain venous access via the umbilical vein	should be inserted just till visible back flow of blood	Make sure the baby is warm and check a CBS via heel prick	Deliver ventilation breaths maintaining the airway with the C and E technique	Sodium bicarbonate 8.4 % is diluted in Normal Saline 1:2	Check the fish mouth valve and pop off valve of the AMBU bag	Apply airway opening manuevers and deliver inflation breaths	Are an attempt to move blood into the coronary circulation	Recheck head positioning and seal of mask	Push the alveoloar fluid out gradually and ensure lung expansion	Deliver 5 inflation breaths via 250 ml AMBU bag with Oxygen
Male	27	Cader	16 / 20	Colour, tone, breathing, heart rate	Primary apnea	Should be sustained and with sufficient pressure	Suction under direct vision with a suction pressure of 80 mm Hg	450 ml self inflating bag with reservoir and Oxygen	Heart rate is more than 60 bpm	In terminal apnea blood pressure drops drastically	Wrap and hand over to mother for skin to skin contact	Is delivered at a rate of 3 compressions to 1 breath	Get ready to obtain venous access via the umbilical vein	calculate length of insertion as (BW * 3) + 9 / 2 + 1	Make sure the baby is warm and check a CBS via heel prick	Single handed jaw thrust is very effective when 2 people are resuscitating	Adrenaline 1: 10,000, 0.2 ml/kg is given when heart rate < 60 bpm	Switch on the warmer after baby is delivered	Apply airway opening manuevers and deliver inflation breaths	Are an attempt to move blood into the coronary circulation	Recheck head positioning and seal of mask	Push the alveoloar fluid out gradually and ensure lung expansion	Deliver 5 inflation breaths via 450 ml AMBU bag with air
Male	28	Day Scholar	16 / 20	Colour, tone, breathing, heart rate	Primary apnea	Should be sustained and with sufficient pressure	Insert an Oropharyngeal airway and suction the throat	250 ml self inflating bag without reservoir	Heart rate is more than 60 bpm	Terminal apnea means that the baby is not breathing	Wrap and hand over to mother for skin to skin contact	Is delivered at a rate of 3 compressions to 1 breath	Get ready to obtain venous access via the umbilical vein	should be inserted just till visible back flow of blood	Obtain umbilical venous access and give a N/S bolus	Deliver ventilation breaths maintaining the airway with the C and E technique	Adrenaline 1: 10,000, 0.2 ml/kg is given when heart rate < 60 bpm	Switch on the warmer after baby is delivered	Apply airway opening manuevers and deliver inflation breaths	Are an attempt to move blood into the coronary circulation	Recheck head positioning and seal of mask	Push the alveoloar fluid out gradually and ensure lung expansion	Deliver 5 inflation breaths via 450 ml AMBU bag with air
Female	28	Day Scholar	16 / 20	Colour, tone, breathing, heart rate	Primary apnea	Should be sustained and with sufficient pressure	Suction under direct vision with a suction pressure of 80 mm Hg	450 ml self inflating bag with reservoir and Oxygen	Baby's Oxygen saturation is 94%	Terminal apnea usually responds to stimulation promptly	Wrap and hand over to mother for skin to skin contact	Is delivered at a rate of 3 compressions to 1 breath	Get ready to obtain venous access via the umbilical vein	should be inserted just till visible back flow of blood	Make sure the baby is warm and check a CBS via heel prick	Deliver ventilation breaths maintaining the airway with the C and E technique	Adrenaline 1: 10,000, 0.2 ml/kg is given when heart rate < 60 bpm	One sterile prewarmed towel is enough	Apply airway opening manuevers and deliver inflation breaths	Are an attempt to move blood into the coronary circulation	Recheck head positioning and seal of mask	Push the alveoloar fluid out gradually and ensure lung expansion	Deliver 5 inflation breaths via 450 ml AMBU bag with air
Female	29	Day Scholar	13 / 20	Colour, tone, breathing, heart rate	Primary apnea	Should be delivered fast with short duration	Suction under direct vision with a suction pressure of 80 mm Hg	250 ml self inflating bag without reservoir	Baby's Oxygen saturation is 94%	In terminal apnea blood pressure drops drastically	Place into a plastic bag to maintain normothermia	Is delivered at a rate of 3 compressions to 1 breath	Give 0.1 ml/kg of Adrenaline 1:1000 via ET tube	calculate length of insertion as (BW * 3) + 9 / 2 + 1	Make sure the baby is warm and check a CBS via heel prick	Deliver ventilation breaths maintaining the airway with the C and E technique	Adrenaline 1: 10,000, 0.2 ml/kg is given when heart rate < 60 bpm	Check the fish mouth valve and pop off valve of the AMBU bag	Apply airway opening manuevers and deliver inflation breaths	Should occur at a rate of 120 chest compressions/minute	Recheck head positioning and seal of mask	Push the alveoloar fluid out gradually and ensure lung expansion	Deliver 5 inflation breaths via 250 ml AMBU bag with Oxygen
Female	22	Day Scholar	13 / 20	Colour, tone, breathing, heart rate	Primary apnea	Should be sustained and with sufficient pressure	Suction under direct vision with a suction pressure of 80 mm Hg	Neopuff with adequate mask and Oxygen	Heart rate is more than 60 bpm	In Terminal apnea the heart rate starts to drop	Wrap and hand over to mother for skin to skin contact	Is delivered at a rate of 3 compressions to 1 breath	Get ready to obtain venous access via the umbilical vein	calculate length of insertion as (BW * 3) + 9 / 2 + 1	Wrap up the baby and hand over to the mother	Single handed jaw thrust is very effective when 2 people are resuscitating	Adrenaline 1: 10,000, 0.2 ml/kg is given when heart rate < 60 bpm	Check the fish mouth valve and pop off valve of the AMBU bag	Administer IM Nalaxone 0.5 ml to the mid lateral thigh	Are an attempt to move blood into the coronary circulation	Recheck head positioning and seal of mask	Push the alveoloar fluid out gradually and ensure lung expansion	Call for help. This baby needs immediate Endotracheal intubtion
Female	28	Day Scholar	10	Colour, tone, heart rate , grimace	Primary apnea	Should be delivered fast with short duration	Intubate the baby with a size 3 ET tube and deliver ventilation breaths	250 ml self inflating bag without reservoir	Baby's Oxygen saturation is 94%	In terminal apnea blood pressure drops drastically	Place into a plastic bag to maintain normothermia	Is delivered at a rate of 3 compressions to 1 breath	Give 0.1 ml/kg of Adrenaline 1:1000 via ET tube	is inserted into umbilical vein at 9 o' clock position	Make sure the baby is warm and check a CBS via heel prick	Deliver ventilation breaths maintaining the airway with the C and E technique	Adrenaline 1: 10,000, 0.2 ml/kg is given when heart rate < 60 bpm	Check the fish mouth valve and pop off valve of the AMBU bag	Apply airway opening manuevers and deliver inflation breaths	Should occur at a rate of 120 chest compressions/minute	Recheck head positioning and seal of mask	Should be given while counting 1-and 2-and 3 and 4 and 5 and...	Deliver 5 inflation breaths via 250 ml AMBU bag with Oxygen
Female	26	Day Scholar	10	Colour, tone, breathing, heart rate	Primary apnea	Should be sustained and with sufficient pressure	Insert an Oropharyngeal airway and suction the throat	Neopuff with adequate mask and Oxygen	Heart rate is more than 60 bpm	In Terminal apnea the heart rate starts to drop	Wrap and hand over to mother for skin to skin contact	Is delivered at a rate of 3 compressions to 1 breath	Check if ET tube in situ by Chest X Ray	is inserted into umbilical vein at 9 o' clock position	Make sure the baby is warm and check a CBS via heel prick	Deliver ventilation breaths maintaining the airway with the C and E technique	Adrenaline 1 : 1000, 0.2 mls given when heart rate < 60 bpm	Switch on the warmer after baby is delivered	Call for help. This baby needs ET intubation and ventilation	Reassess the baby after every 15 s of chest compressions	Recheck head positioning and seal of mask	Push the alveoloar fluid out gradually and ensure lung expansion	Deliver 5 inflation breaths via 250 ml AMBU bag with Oxygen
Female	27	Day Scholar	12	Colour, tone, breathing, heart rate	Primary apnea	Should be sustained and with sufficient pressure	Suction under direct vision with a suction pressure of 80 mm Hg	250 ml self inflating bag without reservoir	Baby appearance improves	Terminal apnea means that the baby is not breathing	Transfer to the NICU as she is a preterm baby	Is delivered at a rate of 3 compressions to 1 breath	Give 0.1 ml/kg of Adrenaline 1:1000 via ET tube	calculate length of insertion as (BW * 3) + 9 / 2 + 1	Make sure the baby is warm and check a CBS via heel prick	Single handed jaw thrust is very effective when 2 people are resuscitating	Adrenaline 1: 10,000, 0.2 ml/kg is given when heart rate < 60 bpm	Check the fish mouth valve and pop off valve of the AMBU bag	Administer IM Nalaxone 0.5 ml to the mid lateral thigh	Should occur at a rate of 120 chest compressions/minute	Recheck head positioning and seal of mask	Push the alveoloar fluid out gradually and ensure lung expansion	Deliver 5 inflation breaths via 450 ml AMBU bag with air
Female	26	Day Scholar	18 / 20	Colour, tone, breathing, heart rate	Primary apnea	Should be sustained and with sufficient pressure	Intubate the baby with a size 3 ET tube and deliver ventilation breaths	250 ml self inflating bag without reservoir	Heart rate is more than 60 bpm	In terminal apnea blood pressure drops drastically	Wrap and hand over to mother for skin to skin contact	Is delivered at a rate of 3 compressions to 1 breath	Get ready to obtain venous access via the umbilical vein	should be inserted just till visible back flow of blood	Make sure the baby is warm and check a CBS via heel prick	Deliver ventilation breaths maintaining the airway with the C and E technique	Adrenaline 1: 10,000, 0.2 ml/kg is given when heart rate < 60 bpm	One sterile prewarmed towel is enough	Apply airway opening manuevers and deliver inflation breaths	Are an attempt to move blood into the coronary circulation	Recheck head positioning and seal of mask	Push the alveoloar fluid out gradually and ensure lung expansion	Deliver 5 inflation breaths via 450 ml AMBU bag with air
Female	23	Day Scholar	17	Colour, tone, breathing, heart rate	Primary apnea	Should be sustained and with sufficient pressure	Suction under direct vision with a suction pressure of 80 mm Hg	250 ml self inflating bag without reservoir	Heart rate is more than 60 bpm	In terminal apnea blood pressure drops drastically	Wrap and hand over to mother for skin to skin contact	Is delivered at a rate of 3 compressions to 1 breath	Give 0.1 ml/kg of Adrenaline 1:1000 via ET tube	should be inserted just till visible back flow of blood	Wrap up the baby and hand over to the mother	Deliver ventilation breaths maintaining the airway with the C and E technique	Adrenaline 1: 10,000, 0.2 ml/kg is given when heart rate < 60 bpm	Check the fish mouth valve and pop off valve of the AMBU bag	Administer IM Nalaxone 0.5 ml to the mid lateral thigh	Are an attempt to move blood into the coronary circulation	Recheck head positioning and seal of mask	Push the alveoloar fluid out gradually and ensure lung expansion	Deliver 5 inflation breaths via 450 ml AMBU bag with air
Male	26	Cader	15	Colour, tone, breathing, heart rate	Primary apnea	Should be sustained and with sufficient pressure	Suction under direct vision with a suction pressure of 80 mm Hg	450 ml self inflating bag with reservoir and Oxygen	Heart rate is more than 60 bpm	In terminal apnea blood pressure drops drastically	Wrap and hand over to mother for skin to skin contact	Is delivered at a rate of 3 compressions to 1 breath	Give 0.1 ml/kg of Adrenaline 1:1000 via ET tube	is inserted into umbilical vein at 9 o' clock position	Wrap up the baby and hand over to the mother	Single handed jaw thrust is very effective when 2 people are resuscitating	Adrenaline 1: 10,000, 0.2 ml/kg is given when heart rate < 60 bpm	Check the fish mouth valve and pop off valve of the AMBU bag	Apply airway opening manuevers and deliver inflation breaths	Are an attempt to move blood into the coronary circulation	Recheck head positioning and seal of mask	Push the alveoloar fluid out gradually and ensure lung expansion	Deliver 5 inflation breaths via 450 ml AMBU bag with air
				Colour, tone, breathing, heart rate	Primary apnea	Should be sustained and with sufficient pressure	Suction under direct vision with a suction pressure of 80 mm Hg	250 ml self inflating bag without reservoir	Heart rate is more than 60 bpm	In terminal apnea blood pressure drops drastically	Wrap and hand over to mother for skin to skin contact	Is delivered at a rate of 3 compressions to 1 breath	Get ready to obtain venous access via the umbilical vein	should be inserted just till visible back flow of blood	Make sure the baby is warm and check a CBS via heel prick	Deliver ventilation breaths maintaining the airway with the C and E technique	Adrenaline 1: 10,000, 0.2 ml/kg is given when heart rate < 60 bpm	Check the fish mouth valve and pop off valve of the AMBU bag	Apply airway opening manuevers and deliver inflation breaths	Are an attempt to move blood into the coronary circulation	Recheck head positioning and seal of mask	Push the alveoloar fluid out gradually and ensure lung expansion	Deliver 5 inflation breaths via 450 ml AMBU bag with air

## Sheet: FEB POSTTEST
				T	T	P	T	T	T	P	P	P	P	P	T	T	P	T	T	P	T	P	P
Gender	Age	Student Category	Score	1) Assessment of a newborn during resuscitation includes:	2) A baby born at a POA of 36/52 + 2 days is not breathing, blue in colour , floppy and with a heart rate of 100 bpm. You dry the baby and stimulate by rubbing. The baby’s color and tone improves, and he starts to cry. At the time of delivery, this baby was most likely in	3) A term baby is born through moderate meconium. At birth he is limp, not breathing, blue, with a heart rate of < 100 bpm. 5 initial inflation breaths have failed to produce chest expansion. You notice meconium in the baby's mouth. What would the most appropriate next step be?	4) Regarding Inflation breaths :	5) Accepted devices used to support breathing in a term newborn are ALL EXCEPT:	6) What DIFFERENTIATES terminal apnea from primary apnea?	7) During resuscitation of a term newborn, you have intubated, achieved chest expansion and commenced chest compressions. Which of these is an indication for stopping chest compressions:	8) You are called to a preterm delivery at 34/52 + 5 days. Baby is pink, crying, moves all extremities and has an active rooting reflex. Mother is stable post-delivery. What is the most appropriate next step in the management of this praemi?	9) A term newborn has been resuscitated with chest compressions and ventilation breaths via ET tube at the rate of 3: 1 for 60 seconds. You auscultate the heart rate which is 40 bpm and baby appears dusky. What is the next step that should be considered in this baby?	10) In emergency UVC insertion:	11) You have successfully resuscitated a baby with inflation breaths and 1 cycle of ventilation breaths and cardiac compressions who is now on the radiant warmer, looking pale but breathing spontaneously with a HR of146 bpm. What is the most suitable next step in the management that can be taken in the LR?	12) Regarding airway management in the flat newborn:	13) Inflation breaths:	14) Regarding Chest compressions:	15) Regarding drugs used in newborn resuscitation:	16) When preparing for a delivery by Elective LSCS	17) The term baby of a mother with precipitated labour who has received IM Pethidine 2 and a ½ hours before delivery is born blue and floppy with a heartrate of < 100 bpm and not breathing. You dry, stimulate an position the baby with no response. What is the most appropriate next step in the management?	18) Chest compressions	19) You have successfully delivered inflation breaths to a preterm baby born at 32 weeks. While delivering ventilation breaths via AMBU bag and facemask you notice that the baby’s chest is not rising and falling with ventilation anymore. What is the next most appropriate step in the management?	20) A term baby is born who is blue, floppy, not breathing, and with a heart rate <100 bpm. You dry while stimulating, and place the head in the neutral position. After applying double sided jaw thrust and securing the airway, you find that he has not improved and is not breathing. What is the immediate next step that you should take to assist the baby to transition to extrauterine life?
Female	27	Day Scholar	17 / 20	Colour, tone, breathing, heart rate	Primary apnea	Suction under direct vision with a suction pressure of 80 mm Hg	Should be sustained and with sufficient pressure	250 ml self inflating bag without reservoir	In terminal apnea blood pressure drops drastically	Heart rate is more than 60 bpm	Wrap and hand over to mother for skin to skin contact	Get ready to obtain venous access via the umbilical vein	should be inserted just till visible back flow of blood	Wrap up the baby and hand over to the mother	Deliver ventilation breaths maintaining the airway with the C and E technique	Push the alveoloar fluid out gradually and ensure lung expansion	Is delivered at a rate of 3 compressions to 1 breath	Adrenaline 1: 10,000, 0.2 ml/kg is given when heart rate < 60 bpm	Check the fish mouth valve and pop off valve of the AMBU bag	Call for help. This baby needs ET intubation and ventilation	Should occur at a rate of 120 chest compressions/minute	Recheck head positioning and seal of mask	Deliver 5 inflation breaths via 450 ml AMBU bag with air
Female	28	Day Scholar	18 / 20	Colour, tone, breathing, heart rate	Primary apnea	Suction under direct vision with a suction pressure of 80 mm Hg	Should be sustained and with sufficient pressure	250 ml self inflating bag without reservoir	Terminal apnea means that the baby is not breathing	Heart rate is more than 60 bpm	Wrap and hand over to mother for skin to skin contact	Get ready to obtain venous access via the umbilical vein	should be inserted just till visible back flow of blood	Make sure the baby is warm and check a CBS via heel prick	Deliver ventilation breaths maintaining the airway with the C and E technique	Push the alveoloar fluid out gradually and ensure lung expansion	Is delivered at a rate of 3 compressions to 1 breath	Adrenaline 1: 10,000, 0.2 ml/kg is given when heart rate < 60 bpm	Check the fish mouth valve and pop off valve of the AMBU bag	Administer IM Nalaxone 0.5 ml to the mid lateral thigh	Are an attempt to move blood into the coronary circulation	Recheck head positioning and seal of mask	Deliver 5 inflation breaths via 450 ml AMBU bag with air
Male	25	Cader	19/20	Colour, tone, breathing, heart rate	Primary apnea	Suction under direct vision with a suction pressure of 80 mm Hg	Should be sustained and with sufficient pressure	250 ml self inflating bag without reservoir	In terminal apnea blood pressure drops drastically	Heart rate is more than 60 bpm	Wrap and hand over to mother for skin to skin contact	Get ready to obtain venous access via the umbilical vein	should be inserted just till visible back flow of blood	Obtain umbilical venous access and give a N/S bolus	Deliver ventilation breaths maintaining the airway with the C and E technique	Push the alveoloar fluid out gradually and ensure lung expansion	Is delivered at a rate of 3 compressions to 1 breath	Adrenaline 1: 10,000, 0.2 ml/kg is given when heart rate < 60 bpm	Check the fish mouth valve and pop off valve of the AMBU bag	Apply airway opening manuevers and deliver inflation breaths	Are an attempt to move blood into the coronary circulation	Recheck head positioning and seal of mask	Deliver 5 inflation breaths via 450 ml AMBU bag with air
Male	26	Day Scholar	18 / 20	Colour, tone, breathing, heart rate	Primary apnea	Suction under direct vision with a suction pressure of 80 mm Hg	Should be sustained and with sufficient pressure	250 ml self inflating bag without reservoir	In Terminal apnea the heart rate starts to drop	Heart rate is more than 60 bpm	Place into a plastic bag to maintain normothermia	Get ready to obtain venous access via the umbilical vein	should be inserted just till visible back flow of blood	Thank the resuscitation team for a job well done	Deliver ventilation breaths maintaining the airway with the C and E technique	Push the alveoloar fluid out gradually and ensure lung expansion	Is delivered at a rate of 3 compressions to 1 breath	Adrenaline 1: 10,000, 0.2 ml/kg is given when heart rate < 60 bpm	Check the fish mouth valve and pop off valve of the AMBU bag	Administer IM Nalaxone 0.5 ml to the mid lateral thigh	Are an attempt to move blood into the coronary circulation	Recheck head positioning and seal of mask	Deliver 5 inflation breaths via 450 ml AMBU bag with air
Female	25	Day Scholar	13 / 20	Colour, tone, breathing, heart rate	Primary apnea	Suction under direct vision with a suction pressure of 80 mm Hg	Should be sustained and with sufficient pressure	Neopuff with adequate mask and Oxygen	In terminal apnea blood pressure drops drastically	Heart rate is more than 60 bpm	Place into a plastic bag to maintain normothermia	Get ready to obtain venous access via the umbilical vein	should be inserted just till visible back flow of blood	Obtain umbilical venous access and give a N/S bolus	Deliver ventilation breaths maintaining the airway with the C and E technique	Push the alveoloar fluid out gradually and ensure lung expansion	Hand encircling method is used with lone resuscitators	Adrenaline 1: 10,000, 0.2 ml/kg is given when heart rate < 60 bpm	Check the fish mouth valve and pop off valve of the AMBU bag	Administer IM Nalaxone 0.5 ml to the mid lateral thigh	Should occur at a rate of 120 chest compressions/minute	Recheck head positioning and seal of mask	Call for help. This baby needs immediate Endotracheal intubtion
Male	27	Cader	18 / 20	Colour, tone, breathing, heart rate	Primary apnea	Suction under direct vision with a suction pressure of 80 mm Hg	Should be sustained and with sufficient pressure	250 ml self inflating bag without reservoir	In Terminal apnea the heart rate starts to drop	Heart rate is more than 60 bpm	Place into a plastic bag to maintain normothermia	Get ready to obtain venous access via the umbilical vein	should be inserted just till visible back flow of blood	Thank the resuscitation team for a job well done	Deliver ventilation breaths maintaining the airway with the C and E technique	Push the alveoloar fluid out gradually and ensure lung expansion	Is delivered at a rate of 3 compressions to 1 breath	Adrenaline 1: 10,000, 0.2 ml/kg is given when heart rate < 60 bpm	Check the fish mouth valve and pop off valve of the AMBU bag	Administer IM Nalaxone 0.5 ml to the mid lateral thigh	Are an attempt to move blood into the coronary circulation	Recheck head positioning and seal of mask	Deliver 5 inflation breaths via 450 ml AMBU bag with air
Male	25	Day Scholar	15 / 20	Colour, tone, breathing, heart rate	Primary apnea	Suction under direct vision with a suction pressure of 80 mm Hg	Should be sustained and with sufficient pressure	250 ml self inflating bag without reservoir	In terminal apnea blood pressure drops drastically	Heart rate is more than 60 bpm	Wrap and hand over to mother for skin to skin contact	Get ready to obtain venous access via the umbilical vein	should be inserted just till visible back flow of blood	Wrap up the baby and hand over to the mother	Deliver inflation breaths with the mask covering the eyes and nose	Push the alveoloar fluid out gradually and ensure lung expansion	Is delivered at a rate of 3 compressions to 1 breath	25% Dextrose Solution 3 ml/kg is given when CBS < 45 mg/dl	Check the fish mouth valve and pop off valve of the AMBU bag	Administer IM Nalaxone 0.5 ml to the mid lateral thigh	Should occur at a rate of 120 chest compressions/minute	Recheck head positioning and seal of mask	Deliver 5 inflation breaths via 450 ml AMBU bag with air
Female	26	Day Scholar	18 / 20	Colour, tone, breathing, heart rate	Primary apnea	Suction under direct vision with a suction pressure of 80 mm Hg	Should be sustained and with sufficient pressure	250 ml self inflating bag without reservoir	In terminal apnea blood pressure drops drastically	Heart rate is more than 60 bpm	Place into a plastic bag to maintain normothermia	Get ready to obtain venous access via the umbilical vein	should be inserted just till visible back flow of blood	Make sure the baby is warm and check a CBS via heel prick	Deliver ventilation breaths maintaining the airway with the C and E technique	Push the alveoloar fluid out gradually and ensure lung expansion	Is delivered at a rate of 3 compressions to 1 breath	Adrenaline 1: 10,000, 0.2 ml/kg is given when heart rate < 60 bpm	Check the fish mouth valve and pop off valve of the AMBU bag	Administer IM Nalaxone 0.5 ml to the mid lateral thigh	Are an attempt to move blood into the coronary circulation	Recheck head positioning and seal of mask	Deliver 5 inflation breaths via 450 ml AMBU bag with air
Male	27	Cader	19 / 20	Colour, tone, breathing, heart rate	Primary apnea	Suction under direct vision with a suction pressure of 80 mm Hg	Should be sustained and with sufficient pressure	250 ml self inflating bag without reservoir	In terminal apnea blood pressure drops drastically	Heart rate is more than 60 bpm	Wrap and hand over to mother for skin to skin contact	Get ready to obtain venous access via the umbilical vein	should be inserted just till visible back flow of blood	Obtain umbilical venous access and give a N/S bolus	Deliver ventilation breaths maintaining the airway with the C and E technique	Push the alveoloar fluid out gradually and ensure lung expansion	Is delivered at a rate of 3 compressions to 1 breath	Adrenaline 1: 10,000, 0.2 ml/kg is given when heart rate < 60 bpm	Check the fish mouth valve and pop off valve of the AMBU bag	Apply airway opening manuevers and deliver inflation breaths	Are an attempt to move blood into the coronary circulation	Recheck head positioning and seal of mask	Deliver 5 inflation breaths via 450 ml AMBU bag with air
Male	28	Day Scholar	20 / 20	Colour, tone, breathing, heart rate	Primary apnea	Suction under direct vision with a suction pressure of 80 mm Hg	Should be sustained and with sufficient pressure	250 ml self inflating bag without reservoir	In terminal apnea blood pressure drops drastically	Heart rate is more than 60 bpm	Wrap and hand over to mother for skin to skin contact	Get ready to obtain venous access via the umbilical vein	should be inserted just till visible back flow of blood	Make sure the baby is warm and check a CBS via heel prick	Deliver ventilation breaths maintaining the airway with the C and E technique	Push the alveoloar fluid out gradually and ensure lung expansion	Is delivered at a rate of 3 compressions to 1 breath	Adrenaline 1: 10,000, 0.2 ml/kg is given when heart rate < 60 bpm	Check the fish mouth valve and pop off valve of the AMBU bag	Apply airway opening manuevers and deliver inflation breaths	Are an attempt to move blood into the coronary circulation	Recheck head positioning and seal of mask	Deliver 5 inflation breaths via 450 ml AMBU bag with air
Female	28	Day Scholar	18 / 20	Colour, tone, breathing, heart rate	Primary apnea	Suction under direct vision with a suction pressure of 80 mm Hg	Should be sustained and with sufficient pressure	250 ml self inflating bag without reservoir	Terminal apnea means that the baby is not breathing	Heart rate is more than 60 bpm	Wrap and hand over to mother for skin to skin contact	Get ready to obtain venous access via the umbilical vein	should be inserted just till visible back flow of blood	Make sure the baby is warm and check a CBS via heel prick	Deliver ventilation breaths maintaining the airway with the C and E technique	Push the alveoloar fluid out gradually and ensure lung expansion	Is delivered at a rate of 3 compressions to 1 breath	Adrenaline 1: 10,000, 0.2 ml/kg is given when heart rate < 60 bpm	Check the fish mouth valve and pop off valve of the AMBU bag	Administer IM Nalaxone 0.5 ml to the mid lateral thigh	Are an attempt to move blood into the coronary circulation	Recheck head positioning and seal of mask	Deliver 5 inflation breaths via 450 ml AMBU bag with air
Female	29	Day Scholar	18 / 20	Colour, tone, breathing, heart rate	Primary apnea	Suction under direct vision with a suction pressure of 80 mm Hg	Should be sustained and with sufficient pressure	250 ml self inflating bag without reservoir	Terminal apnea means that the baby is not breathing	Heart rate is more than 60 bpm	Wrap and hand over to mother for skin to skin contact	Get ready to obtain venous access via the umbilical vein	should be inserted just till visible back flow of blood	Make sure the baby is warm and check a CBS via heel prick	Deliver ventilation breaths maintaining the airway with the C and E technique	Push the alveoloar fluid out gradually and ensure lung expansion	Is delivered at a rate of 3 compressions to 1 breath	Adrenaline 1: 10,000, 0.2 ml/kg is given when heart rate < 60 bpm	Check the fish mouth valve and pop off valve of the AMBU bag	Administer IM Nalaxone 0.5 ml to the mid lateral thigh	Are an attempt to move blood into the coronary circulation	Recheck head positioning and seal of mask	Deliver 5 inflation breaths via 450 ml AMBU bag with air
Female	22	Day Scholar	19 / 20	Colour, tone, breathing, heart rate	Primary apnea	Suction under direct vision with a suction pressure of 80 mm Hg	Should be sustained and with sufficient pressure	250 ml self inflating bag without reservoir	In terminal apnea blood pressure drops drastically	Heart rate is more than 60 bpm	Wrap and hand over to mother for skin to skin contact	Get ready to obtain venous access via the umbilical vein	should be inserted just till visible back flow of blood	Obtain umbilical venous access and give a N/S bolus	Deliver ventilation breaths maintaining the airway with the C and E technique	Push the alveoloar fluid out gradually and ensure lung expansion	Is delivered at a rate of 3 compressions to 1 breath	Adrenaline 1: 10,000, 0.2 ml/kg is given when heart rate < 60 bpm	Check the fish mouth valve and pop off valve of the AMBU bag	Apply airway opening manuevers and deliver inflation breaths	Are an attempt to move blood into the coronary circulation	Recheck head positioning and seal of mask	Deliver 5 inflation breaths via 450 ml AMBU bag with air
Female	28	Day Scholar	15 / 20	Colour, tone, breathing, heart rate	Primary apnea	Suction under direct vision with a suction pressure of 80 mm Hg	Should be sustained and with sufficient pressure	250 ml self inflating bag without reservoir	In Terminal apnea the heart rate starts to drop	Heart rate is more than 60 bpm	Wrap and hand over to mother for skin to skin contact	Get ready to obtain venous access via the umbilical vein	should be inserted just till visible back flow of blood	Wrap up the baby and hand over to the mother	Deliver ventilation breaths maintaining the airway with the C and E technique	Push the alveoloar fluid out gradually and ensure lung expansion	Site of compression is lower 1/2 of sternum below nipples	Adrenaline 1: 10,000, 0.2 ml/kg is given when heart rate < 60 bpm	Check the fish mouth valve and pop off valve of the AMBU bag	Administer IM Nalaxone 0.5 ml to the mid lateral thigh	Reassess the baby after every 15 s of chest compressions	Recheck head positioning and seal of mask	Deliver 5 inflation breaths via 450 ml AMBU bag with air
Female	26	Day Scholar	14 / 20	Colour, tone, breathing, heart rate	Primary apnea	Suction under direct vision with a suction pressure of 80 mm Hg	Should be sustained and with sufficient pressure	450 ml self inflating bag with Reservoir	In Terminal apnea the heart rate starts to drop	Heart rate is more than 60 bpm	Place into a plastic bag to maintain normothermia	Get ready to obtain venous access via the umbilical vein	should be inserted just till visible back flow of blood	Obtain umbilical venous access and give a N/S bolus	Deliver inflation breaths with the mask covering the eyes and nose	Push the alveoloar fluid out gradually and ensure lung expansion	Is delivered at a rate of 3 compressions to 1 breath	Adrenaline 1: 10,000, 0.2 ml/kg is given when heart rate < 60 bpm	Check the fish mouth valve and pop off valve of the AMBU bag	Administer IM Nalaxone 0.5 ml to the mid lateral thigh	Are an attempt to move blood into the coronary circulation	Recheck head positioning and seal of mask	Deliver 5 inflation breaths via 450 ml AMBU bag with air
Female	27	Day Scholar	13 / 20	Colour, tone, breathing, heart rate	Primary apnea	Suction under direct vision with a suction pressure of 80 mm Hg	Should be sustained and with sufficient pressure	250 ml self inflating bag without reservoir	Terminal apnea means that the baby is not breathing	Heart rate is more than 60 bpm	Transfer to the NICU as she is a preterm baby	Check if ET tube in situ by Chest X Ray	calculate length of insertion as (BW * 3) + 9 / 2 + 1	Wrap up the baby and hand over to the mother	Deliver ventilation breaths maintaining the airway with the C and E technique	Push the alveoloar fluid out gradually and ensure lung expansion	Is delivered at a rate of 3 compressions to 1 breath	Adrenaline 1: 10,000, 0.2 ml/kg is given when heart rate < 60 bpm	Check the fish mouth valve and pop off valve of the AMBU bag	Administer IM Nalaxone 0.5 ml to the mid lateral thigh	Should occur at a rate of 120 chest compressions/minute	Recheck head positioning and seal of mask	Deliver 5 inflation breaths via 450 ml AMBU bag with air
Female	26	Day Scholar	19 / 20	Colour, tone, breathing, heart rate	Primary apnea	Suction under direct vision with a suction pressure of 80 mm Hg	Should be sustained and with sufficient pressure	250 ml self inflating bag without reservoir	In terminal apnea blood pressure drops drastically	Heart rate is more than 60 bpm	Wrap and hand over to mother for skin to skin contact	Get ready to obtain venous access via the umbilical vein	is inserted into umbilical vein at 9 o' clock position	Make sure the baby is warm and check a CBS via heel prick	Deliver ventilation breaths maintaining the airway with the C and E technique	Push the alveoloar fluid out gradually and ensure lung expansion	Is delivered at a rate of 3 compressions to 1 breath	Adrenaline 1: 10,000, 0.2 ml/kg is given when heart rate < 60 bpm	Check the fish mouth valve and pop off valve of the AMBU bag	Apply airway opening manuevers and deliver inflation breaths	Are an attempt to move blood into the coronary circulation	Recheck head positioning and seal of mask	Deliver 5 inflation breaths via 450 ml AMBU bag with air
Female	23	Day Scholar	17 / 20	Colour, tone, breathing, heart rate	Primary apnea	Suction under direct vision with a suction pressure of 80 mm Hg	Should be sustained and with sufficient pressure	250 ml self inflating bag without reservoir	In terminal apnea blood pressure drops drastically	Heart rate is more than 60 bpm	Wrap and hand over to mother for skin to skin contact	Get ready to obtain venous access via the umbilical vein	should be inserted just till visible back flow of blood	Wrap up the baby and hand over to the mother	Deliver ventilation breaths maintaining the airway with the C and E technique	Push the alveoloar fluid out gradually and ensure lung expansion	Is delivered at a rate of 3 compressions to 1 breath	Adrenaline 1: 10,000, 0.2 ml/kg is given when heart rate < 60 bpm	Check the fish mouth valve and pop off valve of the AMBU bag	Call for help. This baby needs ET intubation and ventilation	Should occur at a rate of 120 chest compressions/minute	Recheck head positioning and seal of mask	Deliver 5 inflation breaths via 450 ml AMBU bag with air
Male	26	Cader	15 / 20	Colour, tone, breathing, heart rate	Primary apnea	Suction under direct vision with a suction pressure of 80 mm Hg	Should be sustained and with sufficient pressure	250 ml self inflating bag without reservoir	In Terminal apnea the heart rate starts to drop	Heart rate is more than 60 bpm	Place into a plastic bag to maintain normothermia	Get ready to obtain venous access via the umbilical vein	should be inserted just till visible back flow of blood	Obtain umbilical venous access and give a N/S bolus	Deliver inflation breaths with the mask covering the eyes and nose	Push the alveoloar fluid out gradually and ensure lung expansion	Is delivered at a rate of 3 compressions to 1 breath	Adrenaline 1: 10,000, 0.2 ml/kg is given when heart rate < 60 bpm	Check the fish mouth valve and pop off valve of the AMBU bag	Administer IM Nalaxone 0.5 ml to the mid lateral thigh	Are an attempt to move blood into the coronary circulation	Recheck head positioning and seal of mask	Deliver 5 inflation breaths via 450 ml AMBU bag with air
				Colour, tone, breathing, heart rate	Primary apnea	Suction under direct vision with a suction pressure of 80 mm Hg	Should be sustained and with sufficient pressure	250 ml self inflating bag without reservoir	In terminal apnea blood pressure drops drastically	Heart rate is more than 60 bpm	Wrap and hand over to mother for skin to skin contact												Deliver 5 inflation breaths via 450 ml AMBU bag with air
												Get ready to obtain venous access via the umbilical vein	should be inserted just till visible back flow of blood	Make sure the baby is warm and check a CBS via heel prick	Deliver ventilation breaths maintaining the airway with the C and E technique	Push the alveoloar fluid out gradually and ensure lung expansion	Is delivered at a rate of 3 compressions to 1 breath	Adrenaline 1: 10,000, 0.2 ml/kg is given when heart rate < 60 bpm	Check the fish mouth valve and pop off valve of the AMBU bag	Apply airway opening manuevers and deliver inflation breaths	Are an attempt to move blood into the coronary circulation	Recheck head positioning and seal of mask

## Sheet: EdFEBPOSTTEST
				T	T	T	P	T	P	T	P	P	P	T	P	T	T	T	P	P	P	T	P
Gender	Age	Student Category	Score	1) Assessment of a newborn during resuscitation includes:	2) A baby born at a POA of 36/52 + 2 days is not breathing, blue in colour , floppy and with a heart rate of 100 bpm. You dry the baby and stimulate by rubbing. The baby’s color and tone improves, and he starts to cry. At the time of delivery, this baby was most likely in	3) Regarding Inflation breaths :	4) A term baby is born through moderate meconium. At birth he is limp, not breathing, blue, with a heart rate of < 100 bpm. 5 initial inflation breaths have failed to produce chest expansion. You notice meconium in the baby's mouth. What would the most appropriate next step be?	5) Accepted devices used to support breathing in a term newborn are ALL EXCEPT:	6) During resuscitation of a term newborn, you have intubated, achieved chest expansion and commenced chest compressions. Which of these is an indication for stopping chest compressions:	7) What DIFFERENTIATES terminal apnea from primary apnea?	8) You are called to a preterm delivery at 34/52 + 5 days. Baby is pink, crying, moves all extremities and has an active rooting reflex. Mother is stable post-delivery. What is the most appropriate next step in the management of this praemi?	9) Regarding Chest compressions:	10) A term newborn has been resuscitated with chest compressions and ventilation breaths via ET tube at the rate of 3: 1 for 60 seconds. You auscultate the heart rate which is 40 bpm and baby appears dusky. What is the next step that should be considered in this baby?	11) In emergency UVC insertion:	12) You have successfully resuscitated a baby with inflation breaths and 1 cycle of ventilation breaths and cardiac compressions who is now on the radiant warmer, looking pale but breathing spontaneously with a HR of146 bpm. What is the most suitable next step in the management that can be taken in the LR?	13) Regarding airway management in the flat newborn:	14) Regarding drugs used in newborn resuscitation:	15) When preparing for a delivery by Elective LSCS	16) The term baby of a mother with precipitated labour who has received IM Pethidine 2 and a ½ hours before delivery is born blue and floppy with a heartrate of < 100 bpm and not breathing. You dry, stimulate an position the baby with no response. What is the most appropriate next step in the management?	17) Chest compressions	18) You have successfully delivered inflation breaths to a preterm baby born at 32 weeks. While delivering ventilation breaths via AMBU bag and facemask you notice that the baby’s chest is not rising and falling with ventilation anymore. What is the next most appropriate step in the management?	19) Inflation breaths:	20) A term baby is born who is blue, floppy, not breathing, and with a heart rate <100 bpm. You dry while stimulating, and place the head in the neutral position. After applying double sided jaw thrust and securing the airway, you find that he has not improved and is not breathing. What is the immediate next step that you should take to assist the baby to transition to extrauterine life?
Female	27	Day Scholar	17 / 20	Colour, tone, breathing, heart rate	Primary apnea	Should be sustained and with sufficient pressure	Suction under direct vision with a suction pressure of 80 mm Hg	250 ml self inflating bag without reservoir	Heart rate is more than 60 bpm	In terminal apnea blood pressure drops drastically	Wrap and hand over to mother for skin to skin contact	Is delivered at a rate of 3 compressions to 1 breath	Get ready to obtain venous access via the umbilical vein	should be inserted just till visible back flow of blood	Wrap up the baby and hand over to the mother	Deliver ventilation breaths maintaining the airway with the C and E technique	Adrenaline 1: 10,000, 0.2 ml/kg is given when heart rate < 60 bpm	Check the fish mouth valve and pop off valve of the AMBU bag	Call for help. This baby needs ET intubation and ventilation	Should occur at a rate of 120 chest compressions/minute	Recheck head positioning and seal of mask	Push the alveoloar fluid out gradually and ensure lung expansion	Deliver 5 inflation breaths via 450 ml AMBU bag with air
Female	28	Day Scholar	18 / 20	Colour, tone, breathing, heart rate	Primary apnea	Should be sustained and with sufficient pressure	Suction under direct vision with a suction pressure of 80 mm Hg	250 ml self inflating bag without reservoir	Heart rate is more than 60 bpm	Terminal apnea means that the baby is not breathing	Wrap and hand over to mother for skin to skin contact	Is delivered at a rate of 3 compressions to 1 breath	Get ready to obtain venous access via the umbilical vein	should be inserted just till visible back flow of blood	Make sure the baby is warm and check a CBS via heel prick	Deliver ventilation breaths maintaining the airway with the C and E technique	Adrenaline 1: 10,000, 0.2 ml/kg is given when heart rate < 60 bpm	Check the fish mouth valve and pop off valve of the AMBU bag	Administer IM Nalaxone 0.5 ml to the mid lateral thigh	Are an attempt to move blood into the coronary circulation	Recheck head positioning and seal of mask	Push the alveoloar fluid out gradually and ensure lung expansion	Deliver 5 inflation breaths via 450 ml AMBU bag with air
Male	25	Cader	19/20	Colour, tone, breathing, heart rate	Primary apnea	Should be sustained and with sufficient pressure	Suction under direct vision with a suction pressure of 80 mm Hg	250 ml self inflating bag without reservoir	Heart rate is more than 60 bpm	In terminal apnea blood pressure drops drastically	Wrap and hand over to mother for skin to skin contact	Is delivered at a rate of 3 compressions to 1 breath	Get ready to obtain venous access via the umbilical vein	should be inserted just till visible back flow of blood	Obtain umbilical venous access and give a N/S bolus	Deliver ventilation breaths maintaining the airway with the C and E technique	Adrenaline 1: 10,000, 0.2 ml/kg is given when heart rate < 60 bpm	Check the fish mouth valve and pop off valve of the AMBU bag	Apply airway opening manuevers and deliver inflation breaths	Are an attempt to move blood into the coronary circulation	Recheck head positioning and seal of mask	Push the alveoloar fluid out gradually and ensure lung expansion	Deliver 5 inflation breaths via 450 ml AMBU bag with air
Male	26	Day Scholar	18 / 20	Colour, tone, breathing, heart rate	Primary apnea	Should be sustained and with sufficient pressure	Suction under direct vision with a suction pressure of 80 mm Hg	250 ml self inflating bag without reservoir	Heart rate is more than 60 bpm	In Terminal apnea the heart rate starts to drop	Place into a plastic bag to maintain normothermia	Is delivered at a rate of 3 compressions to 1 breath	Get ready to obtain venous access via the umbilical vein	should be inserted just till visible back flow of blood	Thank the resuscitation team for a job well done	Deliver ventilation breaths maintaining the airway with the C and E technique	Adrenaline 1: 10,000, 0.2 ml/kg is given when heart rate < 60 bpm	Check the fish mouth valve and pop off valve of the AMBU bag	Administer IM Nalaxone 0.5 ml to the mid lateral thigh	Are an attempt to move blood into the coronary circulation	Recheck head positioning and seal of mask	Push the alveoloar fluid out gradually and ensure lung expansion	Deliver 5 inflation breaths via 450 ml AMBU bag with air
Female	25	Day Scholar	13 / 20	Colour, tone, breathing, heart rate	Primary apnea	Should be sustained and with sufficient pressure	Suction under direct vision with a suction pressure of 80 mm Hg	Neopuff with adequate mask and Oxygen	Heart rate is more than 60 bpm	In terminal apnea blood pressure drops drastically	Place into a plastic bag to maintain normothermia	Hand encircling method is used with lone resuscitators	Get ready to obtain venous access via the umbilical vein	should be inserted just till visible back flow of blood	Obtain umbilical venous access and give a N/S bolus	Deliver ventilation breaths maintaining the airway with the C and E technique	Adrenaline 1: 10,000, 0.2 ml/kg is given when heart rate < 60 bpm	Check the fish mouth valve and pop off valve of the AMBU bag	Administer IM Nalaxone 0.5 ml to the mid lateral thigh	Should occur at a rate of 120 chest compressions/minute	Recheck head positioning and seal of mask	Push the alveoloar fluid out gradually and ensure lung expansion	Call for help. This baby needs immediate Endotracheal intubtion
Male	27	Cader	18 / 20	Colour, tone, breathing, heart rate	Primary apnea	Should be sustained and with sufficient pressure	Suction under direct vision with a suction pressure of 80 mm Hg	250 ml self inflating bag without reservoir	Heart rate is more than 60 bpm	In Terminal apnea the heart rate starts to drop	Place into a plastic bag to maintain normothermia	Is delivered at a rate of 3 compressions to 1 breath	Get ready to obtain venous access via the umbilical vein	should be inserted just till visible back flow of blood	Thank the resuscitation team for a job well done	Deliver ventilation breaths maintaining the airway with the C and E technique	Adrenaline 1: 10,000, 0.2 ml/kg is given when heart rate < 60 bpm	Check the fish mouth valve and pop off valve of the AMBU bag	Administer IM Nalaxone 0.5 ml to the mid lateral thigh	Are an attempt to move blood into the coronary circulation	Recheck head positioning and seal of mask	Push the alveoloar fluid out gradually and ensure lung expansion	Deliver 5 inflation breaths via 450 ml AMBU bag with air
Male	25	Day Scholar	15 / 20	Colour, tone, breathing, heart rate	Primary apnea	Should be sustained and with sufficient pressure	Suction under direct vision with a suction pressure of 80 mm Hg	250 ml self inflating bag without reservoir	Heart rate is more than 60 bpm	In terminal apnea blood pressure drops drastically	Wrap and hand over to mother for skin to skin contact	Is delivered at a rate of 3 compressions to 1 breath	Get ready to obtain venous access via the umbilical vein	should be inserted just till visible back flow of blood	Wrap up the baby and hand over to the mother	Deliver inflation breaths with the mask covering the eyes and nose	25% Dextrose Solution 3 ml/kg is given when CBS < 45 mg/dl	Check the fish mouth valve and pop off valve of the AMBU bag	Administer IM Nalaxone 0.5 ml to the mid lateral thigh	Should occur at a rate of 120 chest compressions/minute	Recheck head positioning and seal of mask	Push the alveoloar fluid out gradually and ensure lung expansion	Deliver 5 inflation breaths via 450 ml AMBU bag with air
Female	26	Day Scholar	18 / 20	Colour, tone, breathing, heart rate	Primary apnea	Should be sustained and with sufficient pressure	Suction under direct vision with a suction pressure of 80 mm Hg	250 ml self inflating bag without reservoir	Heart rate is more than 60 bpm	In terminal apnea blood pressure drops drastically	Place into a plastic bag to maintain normothermia	Is delivered at a rate of 3 compressions to 1 breath	Get ready to obtain venous access via the umbilical vein	should be inserted just till visible back flow of blood	Make sure the baby is warm and check a CBS via heel prick	Deliver ventilation breaths maintaining the airway with the C and E technique	Adrenaline 1: 10,000, 0.2 ml/kg is given when heart rate < 60 bpm	Check the fish mouth valve and pop off valve of the AMBU bag	Administer IM Nalaxone 0.5 ml to the mid lateral thigh	Are an attempt to move blood into the coronary circulation	Recheck head positioning and seal of mask	Push the alveoloar fluid out gradually and ensure lung expansion	Deliver 5 inflation breaths via 450 ml AMBU bag with air
Male	27	Cader	19 / 20	Colour, tone, breathing, heart rate	Primary apnea	Should be sustained and with sufficient pressure	Suction under direct vision with a suction pressure of 80 mm Hg	250 ml self inflating bag without reservoir	Heart rate is more than 60 bpm	In terminal apnea blood pressure drops drastically	Wrap and hand over to mother for skin to skin contact	Is delivered at a rate of 3 compressions to 1 breath	Get ready to obtain venous access via the umbilical vein	should be inserted just till visible back flow of blood	Obtain umbilical venous access and give a N/S bolus	Deliver ventilation breaths maintaining the airway with the C and E technique	Adrenaline 1: 10,000, 0.2 ml/kg is given when heart rate < 60 bpm	Check the fish mouth valve and pop off valve of the AMBU bag	Apply airway opening manuevers and deliver inflation breaths	Are an attempt to move blood into the coronary circulation	Recheck head positioning and seal of mask	Push the alveoloar fluid out gradually and ensure lung expansion	Deliver 5 inflation breaths via 450 ml AMBU bag with air
Male	28	Day Scholar	20 / 20	Colour, tone, breathing, heart rate	Primary apnea	Should be sustained and with sufficient pressure	Suction under direct vision with a suction pressure of 80 mm Hg	250 ml self inflating bag without reservoir	Heart rate is more than 60 bpm	In terminal apnea blood pressure drops drastically	Wrap and hand over to mother for skin to skin contact	Is delivered at a rate of 3 compressions to 1 breath	Get ready to obtain venous access via the umbilical vein	should be inserted just till visible back flow of blood	Make sure the baby is warm and check a CBS via heel prick	Deliver ventilation breaths maintaining the airway with the C and E technique	Adrenaline 1: 10,000, 0.2 ml/kg is given when heart rate < 60 bpm	Check the fish mouth valve and pop off valve of the AMBU bag	Apply airway opening manuevers and deliver inflation breaths	Are an attempt to move blood into the coronary circulation	Recheck head positioning and seal of mask	Push the alveoloar fluid out gradually and ensure lung expansion	Deliver 5 inflation breaths via 450 ml AMBU bag with air
Female	28	Day Scholar	18 / 20	Colour, tone, breathing, heart rate	Primary apnea	Should be sustained and with sufficient pressure	Suction under direct vision with a suction pressure of 80 mm Hg	250 ml self inflating bag without reservoir	Heart rate is more than 60 bpm	Terminal apnea means that the baby is not breathing	Wrap and hand over to mother for skin to skin contact	Is delivered at a rate of 3 compressions to 1 breath	Get ready to obtain venous access via the umbilical vein	should be inserted just till visible back flow of blood	Make sure the baby is warm and check a CBS via heel prick	Deliver ventilation breaths maintaining the airway with the C and E technique	Adrenaline 1: 10,000, 0.2 ml/kg is given when heart rate < 60 bpm	Check the fish mouth valve and pop off valve of the AMBU bag	Administer IM Nalaxone 0.5 ml to the mid lateral thigh	Are an attempt to move blood into the coronary circulation	Recheck head positioning and seal of mask	Push the alveoloar fluid out gradually and ensure lung expansion	Deliver 5 inflation breaths via 450 ml AMBU bag with air
Female	29	Day Scholar	18 / 20	Colour, tone, breathing, heart rate	Primary apnea	Should be sustained and with sufficient pressure	Suction under direct vision with a suction pressure of 80 mm Hg	250 ml self inflating bag without reservoir	Heart rate is more than 60 bpm	Terminal apnea means that the baby is not breathing	Wrap and hand over to mother for skin to skin contact	Is delivered at a rate of 3 compressions to 1 breath	Get ready to obtain venous access via the umbilical vein	should be inserted just till visible back flow of blood	Make sure the baby is warm and check a CBS via heel prick	Deliver ventilation breaths maintaining the airway with the C and E technique	Adrenaline 1: 10,000, 0.2 ml/kg is given when heart rate < 60 bpm	Check the fish mouth valve and pop off valve of the AMBU bag	Administer IM Nalaxone 0.5 ml to the mid lateral thigh	Are an attempt to move blood into the coronary circulation	Recheck head positioning and seal of mask	Push the alveoloar fluid out gradually and ensure lung expansion	Deliver 5 inflation breaths via 450 ml AMBU bag with air
Female	22	Day Scholar	19 / 20	Colour, tone, breathing, heart rate	Primary apnea	Should be sustained and with sufficient pressure	Suction under direct vision with a suction pressure of 80 mm Hg	250 ml self inflating bag without reservoir	Heart rate is more than 60 bpm	In terminal apnea blood pressure drops drastically	Wrap and hand over to mother for skin to skin contact	Is delivered at a rate of 3 compressions to 1 breath	Get ready to obtain venous access via the umbilical vein	should be inserted just till visible back flow of blood	Obtain umbilical venous access and give a N/S bolus	Deliver ventilation breaths maintaining the airway with the C and E technique	Adrenaline 1: 10,000, 0.2 ml/kg is given when heart rate < 60 bpm	Check the fish mouth valve and pop off valve of the AMBU bag	Apply airway opening manuevers and deliver inflation breaths	Are an attempt to move blood into the coronary circulation	Recheck head positioning and seal of mask	Push the alveoloar fluid out gradually and ensure lung expansion	Deliver 5 inflation breaths via 450 ml AMBU bag with air
Female	28	Day Scholar	15 / 20	Colour, tone, breathing, heart rate	Primary apnea	Should be sustained and with sufficient pressure	Suction under direct vision with a suction pressure of 80 mm Hg	250 ml self inflating bag without reservoir	Heart rate is more than 60 bpm	In Terminal apnea the heart rate starts to drop	Wrap and hand over to mother for skin to skin contact	Site of compression is lower 1/2 of sternum below nipples	Get ready to obtain venous access via the umbilical vein	should be inserted just till visible back flow of blood	Wrap up the baby and hand over to the mother	Deliver ventilation breaths maintaining the airway with the C and E technique	Adrenaline 1: 10,000, 0.2 ml/kg is given when heart rate < 60 bpm	Check the fish mouth valve and pop off valve of the AMBU bag	Administer IM Nalaxone 0.5 ml to the mid lateral thigh	Reassess the baby after every 15 s of chest compressions	Recheck head positioning and seal of mask	Push the alveoloar fluid out gradually and ensure lung expansion	Deliver 5 inflation breaths via 450 ml AMBU bag with air
Female	26	Day Scholar	14 / 20	Colour, tone, breathing, heart rate	Primary apnea	Should be sustained and with sufficient pressure	Suction under direct vision with a suction pressure of 80 mm Hg	450 ml self inflating bag with Reservoir	Heart rate is more than 60 bpm	In Terminal apnea the heart rate starts to drop	Place into a plastic bag to maintain normothermia	Is delivered at a rate of 3 compressions to 1 breath	Get ready to obtain venous access via the umbilical vein	should be inserted just till visible back flow of blood	Obtain umbilical venous access and give a N/S bolus	Deliver inflation breaths with the mask covering the eyes and nose	Adrenaline 1: 10,000, 0.2 ml/kg is given when heart rate < 60 bpm	Check the fish mouth valve and pop off valve of the AMBU bag	Administer IM Nalaxone 0.5 ml to the mid lateral thigh	Are an attempt to move blood into the coronary circulation	Recheck head positioning and seal of mask	Push the alveoloar fluid out gradually and ensure lung expansion	Deliver 5 inflation breaths via 450 ml AMBU bag with air
Female	27	Day Scholar	13 / 20	Colour, tone, breathing, heart rate	Primary apnea	Should be sustained and with sufficient pressure	Suction under direct vision with a suction pressure of 80 mm Hg	250 ml self inflating bag without reservoir	Heart rate is more than 60 bpm	Terminal apnea means that the baby is not breathing	Transfer to the NICU as she is a preterm baby	Is delivered at a rate of 3 compressions to 1 breath	Check if ET tube in situ by Chest X Ray	calculate length of insertion as (BW * 3) + 9 / 2 + 1	Wrap up the baby and hand over to the mother	Deliver ventilation breaths maintaining the airway with the C and E technique	Adrenaline 1: 10,000, 0.2 ml/kg is given when heart rate < 60 bpm	Check the fish mouth valve and pop off valve of the AMBU bag	Administer IM Nalaxone 0.5 ml to the mid lateral thigh	Should occur at a rate of 120 chest compressions/minute	Recheck head positioning and seal of mask	Push the alveoloar fluid out gradually and ensure lung expansion	Deliver 5 inflation breaths via 450 ml AMBU bag with air
Female	26	Day Scholar	19 / 20	Colour, tone, breathing, heart rate	Primary apnea	Should be sustained and with sufficient pressure	Suction under direct vision with a suction pressure of 80 mm Hg	250 ml self inflating bag without reservoir	Heart rate is more than 60 bpm	In terminal apnea blood pressure drops drastically	Wrap and hand over to mother for skin to skin contact	Is delivered at a rate of 3 compressions to 1 breath	Get ready to obtain venous access via the umbilical vein	is inserted into umbilical vein at 9 o' clock position	Make sure the baby is warm and check a CBS via heel prick	Deliver ventilation breaths maintaining the airway with the C and E technique	Adrenaline 1: 10,000, 0.2 ml/kg is given when heart rate < 60 bpm	Check the fish mouth valve and pop off valve of the AMBU bag	Apply airway opening manuevers and deliver inflation breaths	Are an attempt to move blood into the coronary circulation	Recheck head positioning and seal of mask	Push the alveoloar fluid out gradually and ensure lung expansion	Deliver 5 inflation breaths via 450 ml AMBU bag with air
Female	23	Day Scholar	17 / 20	Colour, tone, breathing, heart rate	Primary apnea	Should be sustained and with sufficient pressure	Suction under direct vision with a suction pressure of 80 mm Hg	250 ml self inflating bag without reservoir	Heart rate is more than 60 bpm	In terminal apnea blood pressure drops drastically	Wrap and hand over to mother for skin to skin contact	Is delivered at a rate of 3 compressions to 1 breath	Get ready to obtain venous access via the umbilical vein	should be inserted just till visible back flow of blood	Wrap up the baby and hand over to the mother	Deliver ventilation breaths maintaining the airway with the C and E technique	Adrenaline 1: 10,000, 0.2 ml/kg is given when heart rate < 60 bpm	Check the fish mouth valve and pop off valve of the AMBU bag	Call for help. This baby needs ET intubation and ventilation	Should occur at a rate of 120 chest compressions/minute	Recheck head positioning and seal of mask	Push the alveoloar fluid out gradually and ensure lung expansion	Deliver 5 inflation breaths via 450 ml AMBU bag with air
Male	26	Cader	15 / 20	Colour, tone, breathing, heart rate	Primary apnea	Should be sustained and with sufficient pressure	Suction under direct vision with a suction pressure of 80 mm Hg	250 ml self inflating bag without reservoir	Heart rate is more than 60 bpm	In Terminal apnea the heart rate starts to drop	Place into a plastic bag to maintain normothermia	Is delivered at a rate of 3 compressions to 1 breath	Get ready to obtain venous access via the umbilical vein	should be inserted just till visible back flow of blood	Obtain umbilical venous access and give a N/S bolus	Deliver inflation breaths with the mask covering the eyes and nose	Adrenaline 1: 10,000, 0.2 ml/kg is given when heart rate < 60 bpm	Check the fish mouth valve and pop off valve of the AMBU bag	Administer IM Nalaxone 0.5 ml to the mid lateral thigh	Are an attempt to move blood into the coronary circulation	Recheck head positioning and seal of mask	Push the alveoloar fluid out gradually and ensure lung expansion	Deliver 5 inflation breaths via 450 ml AMBU bag with air
				Colour, tone, breathing, heart rate	Primary apnea	Should be sustained and with sufficient pressure	Suction under direct vision with a suction pressure of 80 mm Hg	250 ml self inflating bag without reservoir	Heart rate is more than 60 bpm	In terminal apnea blood pressure drops drastically	Wrap and hand over to mother for skin to skin contact												Deliver 5 inflation breaths via 450 ml AMBU bag with air
												Is delivered at a rate of 3 compressions to 1 breath	Get ready to obtain venous access via the umbilical vein	should be inserted just till visible back flow of blood	Make sure the baby is warm and check a CBS via heel prick	Deliver ventilation breaths maintaining the airway with the C and E technique	Adrenaline 1: 10,000, 0.2 ml/kg is given when heart rate < 60 bpm	Check the fish mouth valve and pop off valve of the AMBU bag	Apply airway opening manuevers and deliver inflation breaths	Are an attempt to move blood into the coronary circulation	Recheck head positioning and seal of mask

## Sheet: MARCH PRETEST
				T	T	T	P	T	P	T	P	P	P	T	P	T	T	T	P	P	P	T	P
Gender	Age	Student Category	Score	1) Assessment of a newborn during resuscitation includes:	2) A baby born at a POA of 36/52 + 2 days is not breathing, blue in colour , floppy and with a heart rate of 100 bpm. You dry the baby and stimulate by rubbing. The baby’s color and tone improves, and he starts to cry. At the time of delivery, this baby was most likely in	3) Regarding Inflation breaths :	4) A term baby is born through moderate meconium. At birth he is limp, not breathing, blue, with a heart rate of < 100 bpm. 5 initial inflation breaths have failed to produce chest expansion. You notice meconium in the baby's mouth. What would the most appropriate next step be?	5) Accepted devices used to support breathing in a term newborn are ALL EXCEPT:	6) During resuscitation of a term newborn, you have intubated, achieved chest expansion and commenced chest compressions. Which of these is an indication for stopping chest compressions:	7) What DIFFERENTIATES terminal apnea from primary apnea?	8) You are called to a preterm delivery at 34/52 + 5 days. Baby is pink, crying, moves all extremities and has an active rooting reflex. Mother is stable post-delivery. What is the most appropriate next step in the management of this praemi?	9) Regarding Chest compressions:	10) A term newborn has been resuscitated with chest compressions and ventilation breaths via ET tube at the rate of 3: 1 for 60 seconds. You auscultate the heart rate which is 40 bpm and baby appears dusky. What is the next step that should be considered in this baby?	11) In emergency UVC insertion:	12) You have successfully resuscitated a baby with inflation breaths and 1 cycle of ventilation breaths and cardiac compressions who is now on the radiant warmer, looking pale but breathing spontaneously with a HR of146 bpm. What is the most suitable next step in the management that can be taken in the LR?	13) Regarding airway management in the flat newborn:	14) Regarding drugs used in newborn resuscitation:	15) When preparing for a delivery by Elective LSCS	16) The term baby of a mother with precipitated labour who has received IM Pethidine 2 and a ½ hours before delivery is born blue and floppy with a heartrate of < 100 bpm and not breathing. You dry, stimulate an position the baby with no response. What is the most appropriate next step in the management?	17) Chest compressions	18) You have successfully delivered inflation breaths to a preterm baby born at 32 weeks. While delivering ventilation breaths via AMBU bag and facemask you notice that the baby’s chest is not rising and falling with ventilation anymore. What is the next most appropriate step in the management?	19) Inflation breaths:	20) A term baby is born who is blue, floppy, not breathing, and with a heart rate <100 bpm. You dry while stimulating, and place the head in the neutral position. After applying double sided jaw thrust and securing the airway, you find that he has not improved and is not breathing. What is the immediate next step that you should take to assist the baby to transition to extrauterine life?
Male	26	Day Scholar	7	Colour, tone, heart rate , grimace	Primary apnea	Causes lung expansion immediately on the first breath	Suction under direct vision with a suction pressure of 80 mm Hg	Neopuff with adequate mask and Oxygen	Baby starts to breath regularly	In terminal apnea blood pressure drops drastically	Wrap and hand over to mother for skin to skin contact	Depth of compression is ½ of chest AP diameter	Check if ET tube in situ by Chest X Ray	calculate length of insertion as (BW * 3) + 9 / 2 + 1	Obtain umbilical venous access and give a N/S bolus	Deliver inflation breaths with the mask covering the eyes and nose	Adrenaline 1: 10,000, 0.2 ml/kg is given when heart rate < 60 bpm	One sterile prewarmed towel is enough	Administer IM Nalaxone 0.5 ml to the mid lateral thigh	Should always be given by the 2 finger technique	Insert a size 2.5 ET tube and give Surfactant	Push the alveoloar fluid out gradually and ensure lung expansion	Deliver 5 inflation breaths via 450 ml AMBU bag with air
Male	25	Day Scholar	9	Colour, tone, breathing, heart rate	Primary apnea	Should be sustained and with sufficient pressure	Suction under direct vision with a suction pressure of 80 mm Hg	Neopuff with adequate mask and Oxygen	Heart rate is more than 60 bpm	In Terminal apnea the heart rate starts to drop	Place into a plastic bag to maintain normothermia	Site of compression is lower 1/2 of sternum below nipples	Give 0.1 ml/kg of Adrenaline 1:1000 via ET tube	is inserted into umbilical vein at 9 o' clock position	Make sure the baby is warm and check a CBS via heel prick	Deliver ventilation breaths maintaining the airway with the C and E technique	Adrenaline 1 : 1000, 0.2 mls given when heart rate < 60 bpm	There is no need to check the laryngoscope at each delivery	Apply airway opening manuevers and deliver inflation breaths	Should occur at a rate of 120 chest compressions/minute	Intubate the baby with a size 3 ET tube	Push the alveoloar fluid out gradually and ensure lung expansion	Deliver 5 inflation breaths via 250 ml AMBU bag with Oxygen
Female	28	Day Scholar	10	Colour, tone, breathing, heart rate	Primary apnea	Should be sustained and with sufficient pressure	Suction under direct vision with a suction pressure of 80 mm Hg	450 ml self inflating bag with reservoir and Oxygen	Heart rate is more than 60 bpm	In terminal apnea blood pressure drops drastically	Wrap and hand over to mother for skin to skin contact	Is delivered at a rate of 3 compressions to 1 breath	Give 0.1 ml/kg of Adrenaline 1:1000 via ET tube	Xray should be obtained to confirm position before use	Obtain umbilical venous access and give a N/S bolus	Deliver inflation breaths with the mask covering the eyes and nose	Adrenaline 1: 10,000, 0.2 ml/kg is given when heart rate < 60 bpm	Switch on the warmer after baby is delivered	Administer IM Nalaxone 0.5 ml to the mid lateral thigh	Should always be given by the 2 finger technique	Intubate the baby with a size 3 ET tube	Push the alveoloar fluid out gradually and ensure lung expansion	Call for help. This baby needs immediate Endotracheal intubtion
Female	26	Day Scholar	11	Colour, tone, breathing, heart rate	Primary apnea	Should be sustained and with sufficient pressure	Suction under direct vision with a suction pressure of 80 mm Hg	450 ml self inflating bag with reservoir and Oxygen	Heart rate is more than 60 bpm	In terminal apnea blood pressure drops drastically	Wrap and hand over to mother for skin to skin contact	Is delivered at a rate of 3 compressions to 1 breath	Get ready to obtain venous access via the umbilical vein	is inserted into umbilical vein at 9 o' clock position	Make sure the baby is warm and check a CBS via heel prick	Single handed jaw thrust is very effective when 2 people are resuscitating	Adrenaline 1 : 1000, 0.2 mls given when heart rate < 60 bpm	There is no need to check the laryngoscope at each delivery	Administer IM Nalaxone 0.5 ml to the mid lateral thigh	Should occur at a rate of 120 chest compressions/minute	Intubate the baby with a size 3 ET tube	Push the alveoloar fluid out gradually and ensure lung expansion	Call for help. This baby needs immediate Endotracheal intubtion
Female	27	Day Scholar	11	Colour, tone, breathing, heart rate	Primary apnea	Should be sustained and with sufficient pressure	Suction under direct vision with a suction pressure of 80 mm Hg	450 ml self inflating bag with reservoir and Oxygen	Heart rate is more than 60 bpm	In terminal apnea blood pressure drops drastically	Wrap and hand over to mother for skin to skin contact	Site of compression is lower 1/2 of sternum below nipples	Get ready to obtain venous access via the umbilical vein	Xray should be obtained to confirm position before use	Make sure the baby is warm and check a CBS via heel prick	There is no need to maintain neutral position if applying jaw thrust	Adrenaline 1: 10,000, 0.2 ml/kg is given when heart rate < 60 bpm	Switch on the warmer after baby is delivered	Administer IM Nalaxone 0.5 ml to the mid lateral thigh	Reassess the baby after every 15 s of chest compressions	Intubate the baby with a size 3 ET tube	Push the alveoloar fluid out gradually and ensure lung expansion	Call for help. This baby needs immediate Endotracheal intubtion
Female	28	Day Scholar	12	Colour, tone, breathing, heart rate	Primary apnea	Should be sustained and with sufficient pressure	Suction under direct vision with a suction pressure of 80 mm Hg	250 ml self inflating bag without reservoir	Baby starts to breath regularly	In terminal apnea blood pressure drops drastically	Transfer to the NICU as she is a preterm baby	Is delivered at a rate of 3 compressions to 1 breath	Give 0.1 ml/kg of Adrenaline 1:1000 via ET tube	calculate length of insertion as (BW * 3) + 9 / 2 + 1	Obtain umbilical venous access and give a N/S bolus	Deliver ventilation breaths maintaining the airway with the C and E technique	Adrenaline 1: 10,000, 0.2 ml/kg is given when heart rate < 60 bpm	Check the fish mouth valve and pop off valve of the AMBU bag	Administer IM Nalaxone 0.5 ml to the mid lateral thigh	Are an attempt to move blood into the coronary circulation	Insert a size 2.5 ET tube and give Surfactant	Push the alveoloar fluid out gradually and ensure lung expansion	Deliver 5 inflation breaths via 250 ml AMBU bag with Oxygen
Female	27	Day Scholar	14	Colour, tone, breathing, heart rate	Primary apnea	Should be sustained and with sufficient pressure	Suction under direct vision with a suction pressure of 80 mm Hg	250 ml self inflating bag without reservoir	Baby starts to breath regularly	In terminal apnea blood pressure drops drastically	Wrap and hand over to mother for skin to skin contact	Is delivered at a rate of 3 compressions to 1 breath	Give 0.1 ml/kg of Adrenaline 1:1000 via ET tube	is inserted into umbilical vein at 9 o' clock position	Make sure the baby is warm and check a CBS via heel prick	Deliver ventilation breaths maintaining the airway with the C and E technique	Adrenaline 1: 10,000, 0.2 ml/kg is given when heart rate < 60 bpm	Switch on the warmer after baby is delivered	Administer IM Nalaxone 0.5 ml to the mid lateral thigh	Are an attempt to move blood into the coronary circulation	Insert a size 2.5 ET tube and give Surfactant	Push the alveoloar fluid out gradually and ensure lung expansion	Deliver 5 inflation breaths via 450 ml AMBU bag with air
Female	25	Day Scholar	14	Colour, tone, breathing, heart rate	Primary apnea	Should be sustained and with sufficient pressure	Insert an Oropharyngeal airway and suction the throat	250 ml self inflating bag without reservoir	Heart rate is more than 60 bpm	In terminal apnea blood pressure drops drastically	Wrap and hand over to mother for skin to skin contact	Site of compression is lower 1/2 of sternum below nipples	Get ready to obtain venous access via the umbilical vein	calculate length of insertion as (BW * 3) + 9 / 2 + 1	Make sure the baby is warm and check a CBS via heel prick	Deliver ventilation breaths maintaining the airway with the C and E technique	Adrenaline 1: 10,000, 0.2 ml/kg is given when heart rate < 60 bpm	Check the fish mouth valve and pop off valve of the AMBU bag	Administer IM Nalaxone 0.5 ml to the mid lateral thigh	Should always be given by the 2 finger technique	Recheck head positioning and seal of mask	Push the alveoloar fluid out gradually and ensure lung expansion	Deliver 5 inflation breaths via 250 ml AMBU bag with Oxygen
Female	27	Day Scholar	15	Colour, tone, breathing, heart rate	Primary apnea	Should be sustained and with sufficient pressure	Suction under direct vision with a suction pressure of 80 mm Hg	250 ml self inflating bag without reservoir	Heart rate is more than 60 bpm	In terminal apnea blood pressure drops drastically	Transfer to the NICU as she is a preterm baby	Is delivered at a rate of 3 compressions to 1 breath	Give 0.1 ml/kg of Adrenaline 1:1000 via ET tube	calculate length of insertion as (BW * 3) + 9 / 2 + 1	Make sure the baby is warm and check a CBS via heel prick	Deliver ventilation breaths maintaining the airway with the C and E technique	Adrenaline 1: 10,000, 0.2 ml/kg is given when heart rate < 60 bpm	Check the fish mouth valve and pop off valve of the AMBU bag	Administer IM Nalaxone 0.5 ml to the mid lateral thigh	Are an attempt to move blood into the coronary circulation	Insert a size 2.5 ET tube and give Surfactant	Push the alveoloar fluid out gradually and ensure lung expansion	Deliver 5 inflation breaths via 450 ml AMBU bag with air
Male	29	Day Scholar	15	Colour, tone, breathing, heart rate	Primary apnea	Should be sustained and with sufficient pressure	Suction under direct vision with a suction pressure of 80 mm Hg	250 ml self inflating bag without reservoir	Heart rate is more than 60 bpm	Terminal apnea means that the baby is not breathing	Wrap and hand over to mother for skin to skin contact	Is delivered at a rate of 3 compressions to 1 breath	Give 0.1 ml/kg of Adrenaline 1:1000 via ET tube	is inserted into umbilical vein at 9 o' clock position	Make sure the baby is warm and check a CBS via heel prick	Deliver ventilation breaths maintaining the airway with the C and E technique	Adrenaline 1: 10,000, 0.2 ml/kg is given when heart rate < 60 bpm	Check the fish mouth valve and pop off valve of the AMBU bag	Administer IM Nalaxone 0.5 ml to the mid lateral thigh	Are an attempt to move blood into the coronary circulation	Recheck head positioning and seal of mask	Push the alveoloar fluid out gradually and ensure lung expansion	Stimulate the baby again by rubbing vigorously on the back and feet
Male	25	Day Scholar	16	Colour, tone, breathing, heart rate	Primary apnea	Should be sustained and with sufficient pressure	Suction under direct vision with a suction pressure of 80 mm Hg	250 ml self inflating bag without reservoir	Heart rate is more than 60 bpm	In terminal apnea blood pressure drops drastically	Wrap and hand over to mother for skin to skin contact	Is delivered at a rate of 3 compressions to 1 breath	Give 0.1 ml/kg of Adrenaline 1:1000 via ET tube	Xray should be obtained to confirm position before use	Obtain umbilical venous access and give a N/S bolus	Deliver ventilation breaths maintaining the airway with the C and E technique	Adrenaline 1: 10,000, 0.2 ml/kg is given when heart rate < 60 bpm	Check the fish mouth valve and pop off valve of the AMBU bag	Administer IM Nalaxone 0.5 ml to the mid lateral thigh	Are an attempt to move blood into the coronary circulation	Recheck head positioning and seal of mask	Push the alveoloar fluid out gradually and ensure lung expansion	Deliver 5 inflation breaths via 450 ml AMBU bag with air
Female	27	Day Scholar	16	Colour, tone, breathing, heart rate	Primary apnea	Should be sustained and with sufficient pressure	Suction under direct vision with a suction pressure of 80 mm Hg	250 ml self inflating bag without reservoir	Heart rate is more than 60 bpm	In terminal apnea blood pressure drops drastically	Wrap and hand over to mother for skin to skin contact	Is delivered at a rate of 3 compressions to 1 breath	Give 0.1 ml/kg of Adrenaline 1:1000 via ET tube	should be inserted just till visible back flow of blood	Wrap up the baby and hand over to the mother	Deliver ventilation breaths maintaining the airway with the C and E technique	Adrenaline 1: 10,000, 0.2 ml/kg is given when heart rate < 60 bpm	Check the fish mouth valve and pop off valve of the AMBU bag	Administer IM Nalaxone 0.5 ml to the mid lateral thigh	Reassess the baby after every 15 s of chest compressions	Recheck head positioning and seal of mask	Push the alveoloar fluid out gradually and ensure lung expansion	Deliver 5 inflation breaths via 450 ml AMBU bag with air
Female	27	Day Scholar	16	Colour, tone, breathing, heart rate	Primary apnea	Should be sustained and with sufficient pressure	Suction under direct vision with a suction pressure of 80 mm Hg	250 ml self inflating bag without reservoir	Heart rate is more than 60 bpm	In terminal apnea blood pressure drops drastically	Wrap and hand over to mother for skin to skin contact	Is delivered at a rate of 3 compressions to 1 breath	Get ready to obtain venous access via the umbilical vein	calculate length of insertion as (BW * 3) + 9 / 2 + 1	Make sure the baby is warm and check a CBS via heel prick	Deliver ventilation breaths maintaining the airway with the C and E technique	Adrenaline 1: 10,000, 0.2 ml/kg is given when heart rate < 60 bpm	Check the fish mouth valve and pop off valve of the AMBU bag	Administer IM Nalaxone 0.5 ml to the mid lateral thigh	Should occur at a rate of 120 chest compressions/minute	Insert a size 2.5 ET tube and give Surfactant	Push the alveoloar fluid out gradually and ensure lung expansion	Deliver 5 inflation breaths via 450 ml AMBU bag with air
Male	25	Day Scholar	16	Colour, tone, breathing, heart rate	Primary apnea	Should be sustained and with sufficient pressure	Suction under direct vision with a suction pressure of 80 mm Hg	250 ml self inflating bag without reservoir	Heart rate is more than 60 bpm	In terminal apnea blood pressure drops drastically	Wrap and hand over to mother for skin to skin contact	Is delivered at a rate of 3 compressions to 1 breath	Give 0.1 ml/kg of Adrenaline 1:1000 via ET tube	should be inserted just till visible back flow of blood	Wrap up the baby and hand over to the mother	Deliver ventilation breaths maintaining the airway with the C and E technique	Adrenaline 1: 10,000, 0.2 ml/kg is given when heart rate < 60 bpm	Check the fish mouth valve and pop off valve of the AMBU bag	Administer IM Nalaxone 0.5 ml to the mid lateral thigh	Should always be given by the 2 finger technique	Recheck head positioning and seal of mask	Push the alveoloar fluid out gradually and ensure lung expansion	Deliver 5 inflation breaths via 450 ml AMBU bag with air
Male	27	Day Scholar	17	Colour, tone, breathing, heart rate	Primary apnea	Should be sustained and with sufficient pressure	Suction under direct vision with a suction pressure of 80 mm Hg	450 ml self inflating bag with reservoir and Oxygen	Heart rate is more than 60 bpm	In terminal apnea blood pressure drops drastically	Wrap and hand over to mother for skin to skin contact	Is delivered at a rate of 3 compressions to 1 breath	Get ready to obtain venous access via the umbilical vein	should be inserted just till visible back flow of blood	Obtain umbilical venous access and give a N/S bolus	Deliver ventilation breaths maintaining the airway with the C and E technique	Adrenaline 1: 10,000, 0.2 ml/kg is given when heart rate < 60 bpm	Check the fish mouth valve and pop off valve of the AMBU bag	Administer IM Nalaxone 0.5 ml to the mid lateral thigh	Are an attempt to move blood into the coronary circulation	Recheck head positioning and seal of mask	Push the alveoloar fluid out gradually and ensure lung expansion	Deliver 5 inflation breaths via 450 ml AMBU bag with air
Female	27	Day Scholar	18	Colour, tone, breathing, heart rate	Primary apnea	Should be sustained and with sufficient pressure	Suction under direct vision with a suction pressure of 80 mm Hg	250 ml self inflating bag without reservoir	Heart rate is more than 60 bpm	In terminal apnea blood pressure drops drastically	Wrap and hand over to mother for skin to skin contact	Is delivered at a rate of 3 compressions to 1 breath	Get ready to obtain venous access via the umbilical vein	should be inserted just till visible back flow of blood	Make sure the baby is warm and check a CBS via heel prick	Deliver ventilation breaths maintaining the airway with the C and E technique	Sodium bicarbonate 8.4 % is diluted in Normal Saline 1:2	Check the fish mouth valve and pop off valve of the AMBU bag	Administer IM Nalaxone 0.5 ml to the mid lateral thigh	Are an attempt to move blood into the coronary circulation	Recheck head positioning and seal of mask	Push the alveoloar fluid out gradually and ensure lung expansion	Deliver 5 inflation breaths via 450 ml AMBU bag with air
Female	27	Day Scholar	18	Colour, tone, breathing, heart rate	Primary apnea	Should be sustained and with sufficient pressure	Suction under direct vision with a suction pressure of 80 mm Hg	250 ml self inflating bag without reservoir	Heart rate is more than 60 bpm	In terminal apnea blood pressure drops drastically	Wrap and hand over to mother for skin to skin contact	Is delivered at a rate of 3 compressions to 1 breath	Get ready to obtain venous access via the umbilical vein	should be inserted just till visible back flow of blood	Make sure the baby is warm and check a CBS via heel prick	Deliver ventilation breaths maintaining the airway with the C and E technique	Sodium bicarbonate 8.4 % is diluted in Normal Saline 1:2	Check the fish mouth valve and pop off valve of the AMBU bag	Apply airway opening manuevers and deliver inflation breaths	Are an attempt to move blood into the coronary circulation	Recheck head positioning and seal of mask	Push the alveoloar fluid out gradually and ensure lung expansion	Deliver 5 inflation breaths via 250 ml AMBU bag with Oxygen
Female	26	Day Scholar	20	Colour, tone, breathing, heart rate	Primary apnea	Should be sustained and with sufficient pressure	Suction under direct vision with a suction pressure of 80 mm Hg	250 ml self inflating bag without reservoir	Heart rate is more than 60 bpm	In terminal apnea blood pressure drops drastically	Wrap and hand over to mother for skin to skin contact	Is delivered at a rate of 3 compressions to 1 breath	Get ready to obtain venous access via the umbilical vein	should be inserted just till visible back flow of blood	Make sure the baby is warm and check a CBS via heel prick	Deliver ventilation breaths maintaining the airway with the C and E technique	Adrenaline 1: 10,000, 0.2 ml/kg is given when heart rate < 60 bpm	Check the fish mouth valve and pop off valve of the AMBU bag	Apply airway opening manuevers and deliver inflation breaths	Are an attempt to move blood into the coronary circulation	Recheck head positioning and seal of mask	Push the alveoloar fluid out gradually and ensure lung expansion	Deliver 5 inflation breaths via 450 ml AMBU bag with air
Male	25	Day Scholar	6	Colour, tone, breathing, heart rate	Terminal apnea	Should be sustained and with sufficient pressure	Intubate the baby with a size 3 ET tube and deliver ventilation breaths	450 ml self inflating bag with reservoir and Oxygen	Baby starts to breath regularly	In Terminal apnea the heart rate starts to drop	Wrap and hand over to mother for skin to skin contact	Site of compression is lower 1/2 of sternum below nipples	Give 0.1 ml/kg of Adrenaline 1:1000 via ET tube	is inserted into umbilical vein at 9 o' clock position	Make sure the baby is warm and check a CBS via heel prick	Single handed jaw thrust is very effective when 2 people are resuscitating	Sodium bicarbonate 8.4 % is diluted in Normal Saline 1:2	One sterile prewarmed towel is enough	Administer IM Nalaxone 0.5 ml to the mid lateral thigh	Are an attempt to move blood into the coronary circulation	Intubate the baby with a size 3 ET tube	Push the alveoloar fluid out gradually and ensure lung expansion	Stimulate the baby again by rubbing vigorously on the back and feet
Female	26	Day Scholar	10	Colour, tone, breathing, heart rate	Primary apnea	Should be sustained and with sufficient pressure	Insert an Oropharyngeal airway and suction the throat	450 ml self inflating bag with Reservoir	Heart rate is more than 60 bpm	In terminal apnea blood pressure drops drastically	Transfer to the NICU as she is a preterm baby	Is delivered at a rate of 3 compressions to 1 breath	Get ready to obtain venous access via the umbilical vein	is inserted into umbilical vein at 9 o' clock position	Make sure the baby is warm and check a CBS via heel prick	Deliver ventilation breaths maintaining the airway with the C and E technique	Adrenaline 1 : 1000, 0.2 mls given when heart rate < 60 bpm	There is no need to check the laryngoscope at each delivery	Administer IM Nalaxone 0.5 ml to the mid lateral thigh	Should occur at a rate of 120 chest compressions/minute	Intubate the baby with a size 3 ET tube	Push the alveoloar fluid out gradually and ensure lung expansion	Call for help. This baby needs immediate Endotracheal intubtion
Female	27	Day Scholar	12	Colour, tone, breathing, heart rate	Primary apnea	Should be sustained and with sufficient pressure	Suction under direct vision with a suction pressure of 80 mm Hg	Neopuff with adequate mask and Oxygen	Heart rate is more than 60 bpm	Terminal apnea means that the baby is not breathing	Wrap and hand over to mother for skin to skin contact	Is delivered at a rate of 3 compressions to 1 breath	Give 0.1 ml/kg of Adrenaline 1:1000 via ET tube	should be inserted just till visible back flow of blood	Wrap up the baby and hand over to the mother	Deliver ventilation breaths maintaining the airway with the C and E technique	Adrenaline 1: 10,000, 0.2 ml/kg is given when heart rate < 60 bpm	Switch on the warmer after baby is delivered	Administer IM Nalaxone 0.5 ml to the mid lateral thigh	Should occur at a rate of 120 chest compressions/minute	Recheck head positioning and seal of mask	Push the alveoloar fluid out gradually and ensure lung expansion	Call for help. This baby needs immediate Endotracheal intubtion
Female	28	Day Scholar		Colour, tone, breathing, heart rate	Primary apnea	Should be sustained and with sufficient pressure	Suction under direct vision with a suction pressure of 80 mm Hg	Neopuff with adequate mask and Oxygen	Baby starts to breath regularly	In terminal apnea blood pressure drops drastically	Wrap and hand over to mother for skin to skin contact	Is delivered at a rate of 3 compressions to 1 breath	Give 0.1 ml/kg of Adrenaline 1:1000 via ET tube	should be inserted just till visible back flow of blood	Make sure the baby is warm and check a CBS via heel prick	There is no need to maintain neutral position if applying jaw thrust	Adrenaline 1: 10,000, 0.2 ml/kg is given when heart rate < 60 bpm	One sterile prewarmed towel is enough	Apply airway opening manuevers and deliver inflation breaths	Are an attempt to move blood into the coronary circulation	Recheck head positioning and seal of mask	Push the alveoloar fluid out gradually and ensure lung expansion	Call for help. This baby needs immediate Endotracheal intubtion
				Colour, tone, breathing, heart rate	Primary apnea	Should be sustained and with sufficient pressure	Suction under direct vision with a suction pressure of 80 mm Hg	250 ml self inflating bag without reservoir	Heart rate is more than 60 bpm	In terminal apnea blood pressure drops drastically	Wrap and hand over to mother for skin to skin contact	Is delivered at a rate of 3 compressions to 1 breath	Get ready to obtain venous access via the umbilical vein	should be inserted just till visible back flow of blood	Make sure the baby is warm and check a CBS via heel prick	Deliver ventilation breaths maintaining the airway with the C and E technique	Adrenaline 1: 10,000, 0.2 ml/kg is given when heart rate < 60 bpm	Check the fish mouth valve and pop off valve of the AMBU bag	Apply airway opening manuevers and deliver inflation breaths	Are an attempt to move blood into the coronary circulation	Recheck head positioning and seal of mask	Push the alveoloar fluid out gradually and ensure lung expansion	Deliver 5 inflation breaths via 450 ml AMBU bag with air

## Sheet: MARCH POSTTEST
QUESTION TYPE				T	T	T	P	T	P	T	P	T	P	T	P	T	T	P	P	P	P	T	P
Gender	Age	Student Category	Score	1) Assessment of a newborn during resuscitation includes:	2) A baby born at a POA of 36/52 + 2 days is not breathing, blue in colour , floppy and with a heart rate of 100 bpm. You dry the baby and stimulate by rubbing. The baby’s color and tone improves, and he starts to cry. At the time of delivery, this baby was most likely in	3) Regarding Inflation breaths :	4) A term baby is born through moderate meconium. At birth he is limp, not breathing, blue, with a heart rate of < 100 bpm. 5 initial inflation breaths have failed to produce chest expansion. You notice meconium in the baby's mouth. What would the most appropriate next step be?	5) Accepted devices used to support breathing in a term newborn are ALL EXCEPT:	6) During resuscitation of a term newborn, you have intubated, achieved chest expansion and commenced chest compressions. Which of these is an indication for stopping chest compressions:	7) What DIFFERENTIATES terminal apnea from primary apnea?	8) You are called to a preterm delivery at 34/52 + 5 days. Baby is pink, crying, moves all extremities and has an active rooting reflex. Mother is stable post-delivery. What is the most appropriate next step in the management of this praemi?	9) Regarding Chest compressions:	10) A term newborn has been resuscitated with chest compressions and ventilation breaths via ET tube at the rate of 3: 1 for 60 seconds. You auscultate the heart rate which is 40 bpm and baby appears dusky. What is the next step that should be considered in this baby?	11) In emergency UVC insertion:	12) You have successfully resuscitated a baby with inflation breaths and 1 cycle of ventilation breaths and cardiac compressions who is now on the radiant warmer, looking pale but breathing spontaneously with a HR of146 bpm. What is the most suitable next step in the management that can be taken in the LR?	13) Regarding airway management in the flat newborn:	14) Regarding drugs used in newborn resuscitation:	15) When preparing for a delivery by Elective LSCS	16) The term baby of a mother with precipitated labour who has received IM Pethidine 2 and a ½ hours before delivery is born blue and floppy with a heartrate of < 100 bpm and not breathing. You dry, stimulate an position the baby with no response. What is the most appropriate next step in the management?	17) Chest compressions	18) You have successfully delivered inflation breaths to a preterm baby born at 32 weeks. While delivering ventilation breaths via AMBU bag and facemask you notice that the baby’s chest is not rising and falling with ventilation anymore. What is the next most appropriate step in the management?	19) Inflation breaths:	20) A term baby is born who is blue, floppy, not breathing, and with a heart rate <100 bpm. You dry while stimulating, and place the head in the neutral position. After applying double sided jaw thrust and securing the airway, you find that he has not improved and is not breathing. What is the immediate next step that you should take to assist the baby to transition to extrauterine life?
Male	26	Day Scholar	16 / 20	Colour, tone, breathing, heart rate	Primary apnea	Should be sustained and with sufficient pressure	Insert an Oropharyngeal airway and suction the throat	250 ml self inflating bag without reservoir	Baby appearance improves	In terminal apnea blood pressure drops drastically	Wrap and hand over to mother for skin to skin contact	Is delivered at a rate of 3 compressions to 1 breath	Get ready to obtain venous access via the umbilical vein	should be inserted just till visible back flow of blood	Make sure the baby is warm and check a CBS via heel prick	Deliver ventilation breaths maintaining the airway with the C and E technique	Sodium bicarbonate 8.4 % is diluted in Normal Saline 1:2	Check the fish mouth valve and pop off valve of the AMBU bag	Administer IM Nalaxone 0.5 ml to the mid lateral thigh	Are an attempt to move blood into the coronary circulation	Recheck head positioning and seal of mask	Push the alveoloar fluid out gradually and ensure lung expansion	Deliver 5 inflation breaths via 450 ml AMBU bag with air
Male	25	Day Scholar	15 / 20	Colour, tone, breathing, heart rate	Primary apnea	Should be sustained and with sufficient pressure	Suction under direct vision with a suction pressure of 80 mm Hg	250 ml self inflating bag without reservoir	Heart rate is more than 60 bpm	Terminal apnea means that the baby is not breathing	Place into a plastic bag to maintain normothermia	Is delivered at a rate of 3 compressions to 1 breath	Get ready to obtain venous access via the umbilical vein	should be inserted just till visible back flow of blood	Wrap up the baby and hand over to the mother	Deliver ventilation breaths maintaining the airway with the C and E technique	Adrenaline 1: 10,000, 0.2 ml/kg is given when heart rate < 60 bpm	Check the fish mouth valve and pop off valve of the AMBU bag	Administer IM Nalaxone 0.5 ml to the mid lateral thigh	Should occur at a rate of 120 chest compressions/minute	Recheck head positioning and seal of mask	Push the alveoloar fluid out gradually and ensure lung expansion	Deliver 5 inflation breaths via 450 ml AMBU bag with air
Female	28	Day Scholar	19 / 20	Colour, tone, breathing, heart rate	Primary apnea	Should be sustained and with sufficient pressure	Suction under direct vision with a suction pressure of 80 mm Hg	250 ml self inflating bag without reservoir	Heart rate is more than 60 bpm	In terminal apnea blood pressure drops drastically	Wrap and hand over to mother for skin to skin contact	Is delivered at a rate of 3 compressions to 1 breath	Get ready to obtain venous access via the umbilical vein	should be inserted just till visible back flow of blood	Wrap up the baby and hand over to the mother	Deliver ventilation breaths maintaining the airway with the C and E technique	Adrenaline 1: 10,000, 0.2 ml/kg is given when heart rate < 60 bpm	Check the fish mouth valve and pop off valve of the AMBU bag	Apply airway opening manuevers and deliver inflation breaths	Are an attempt to move blood into the coronary circulation	Recheck head positioning and seal of mask	Push the alveoloar fluid out gradually and ensure lung expansion	Deliver 5 inflation breaths via 450 ml AMBU bag with air
Female	26	Day Scholar	17 / 20	Colour, tone, breathing, heart rate	Primary apnea	Should be sustained and with sufficient pressure	Suction under direct vision with a suction pressure of 80 mm Hg	250 ml self inflating bag without reservoir	Heart rate is more than 60 bpm	In terminal apnea blood pressure drops drastically	Place into a plastic bag to maintain normothermia	Is delivered at a rate of 3 compressions to 1 breath	Get ready to obtain venous access via the umbilical vein	should be inserted just till visible back flow of blood	Make sure the baby is warm and check a CBS via heel prick	Deliver ventilation breaths maintaining the airway with the C and E technique	Adrenaline 1: 10,000, 0.2 ml/kg is given when heart rate < 60 bpm	Check the fish mouth valve and pop off valve of the AMBU bag	Administer IM Nalaxone 0.5 ml to the mid lateral thigh	Should occur at a rate of 120 chest compressions/minute	Recheck head positioning and seal of mask	Push the alveoloar fluid out gradually and ensure lung expansion	Deliver 5 inflation breaths via 450 ml AMBU bag with air
Female	27	Day Scholar	17 / 20	Colour, tone, breathing, heart rate	Primary apnea	Should be sustained and with sufficient pressure	Suction under direct vision with a suction pressure of 80 mm Hg	250 ml self inflating bag without reservoir	Heart rate is more than 60 bpm	In terminal apnea blood pressure drops drastically	Wrap and hand over to mother for skin to skin contact	Is delivered at a rate of 3 compressions to 1 breath	Get ready to obtain venous access via the umbilical vein	should be inserted just till visible back flow of blood	Obtain umbilical venous access and give a N/S bolus	Deliver ventilation breaths maintaining the airway with the C and E technique	Adrenaline 1 : 1000, 0.2 mls given when heart rate < 60 bpm	Check the fish mouth valve and pop off valve of the AMBU bag	Apply airway opening manuevers and deliver inflation breaths	Are an attempt to move blood into the coronary circulation	Recheck head positioning and seal of mask	Push the alveoloar fluid out gradually and ensure lung expansion	Call for help. This baby needs immediate Endotracheal intubtion
Female	28	Day Scholar	18 / 20	Colour, tone, breathing, heart rate	Primary apnea	Should be sustained and with sufficient pressure	Suction under direct vision with a suction pressure of 80 mm Hg	250 ml self inflating bag without reservoir	Heart rate is more than 60 bpm	In terminal apnea blood pressure drops drastically	Wrap and hand over to mother for skin to skin contact	Is delivered at a rate of 3 compressions to 1 breath	Get ready to obtain venous access via the umbilical vein	should be inserted just till visible back flow of blood	Thank the resuscitation team for a job well done	Deliver ventilation breaths maintaining the airway with the C and E technique	Adrenaline 1: 10,000, 0.2 ml/kg is given when heart rate < 60 bpm	Check the fish mouth valve and pop off valve of the AMBU bag	Administer IM Nalaxone 0.5 ml to the mid lateral thigh	Are an attempt to move blood into the coronary circulation	Recheck head positioning and seal of mask	Push the alveoloar fluid out gradually and ensure lung expansion	Deliver 5 inflation breaths via 450 ml AMBU bag with air
Female	27	Day Scholar	13 / 20	Colour, tone, breathing, heart rate	Primary apnea	Should be delivered fast with short duration	Suction under direct vision with a suction pressure of 80 mm Hg	250 ml self inflating bag without reservoir	Heart rate is more than 60 bpm	In terminal apnea blood pressure drops drastically	Place into a plastic bag to maintain normothermia	Is delivered at a rate of 3 compressions to 1 breath	Get ready to obtain venous access via the umbilical vein	calculate length of insertion as (BW * 3) + 9 / 2 + 1	Obtain umbilical venous access and give a N/S bolus	There is no need to maintain neutral position if applying jaw thrust	Adrenaline 1: 10,000, 0.2 ml/kg is given when heart rate < 60 bpm	Switch on the warmer after baby is delivered	Administer IM Nalaxone 0.5 ml to the mid lateral thigh	Are an attempt to move blood into the coronary circulation	Recheck head positioning and seal of mask	Push the alveoloar fluid out gradually and ensure lung expansion	Deliver 5 inflation breaths via 450 ml AMBU bag with air
Female	25	Day Scholar	17 / 20	Colour, tone, breathing, heart rate	Primary apnea	Should be sustained and with sufficient pressure	Suction under direct vision with a suction pressure of 80 mm Hg	250 ml self inflating bag without reservoir	Heart rate is more than 60 bpm	In terminal apnea blood pressure drops drastically	Wrap and hand over to mother for skin to skin contact	Is delivered at a rate of 3 compressions to 1 breath	Give 0.1 ml/kg of Adrenaline 1:1000 via ET tube	should be inserted just till visible back flow of blood	Make sure the baby is warm and check a CBS via heel prick	Deliver ventilation breaths maintaining the airway with the C and E technique	Adrenaline 1: 10,000, 0.2 ml/kg is given when heart rate < 60 bpm	Check the fish mouth valve and pop off valve of the AMBU bag	Administer IM Nalaxone 0.5 ml to the mid lateral thigh	Reassess the baby after every 15 s of chest compressions	Recheck head positioning and seal of mask	Push the alveoloar fluid out gradually and ensure lung expansion	Deliver 5 inflation breaths via 450 ml AMBU bag with air
Female	27	Day Scholar	18 / 20	Colour, tone, breathing, heart rate	Primary apnea	Should be sustained and with sufficient pressure	Suction under direct vision with a suction pressure of 80 mm Hg	250 ml self inflating bag without reservoir	Heart rate is more than 60 bpm	In terminal apnea blood pressure drops drastically	Place into a plastic bag to maintain normothermia	Is delivered at a rate of 3 compressions to 1 breath	Get ready to obtain venous access via the umbilical vein	should be inserted just till visible back flow of blood	Thank the resuscitation team for a job well done	Deliver ventilation breaths maintaining the airway with the C and E technique	Adrenaline 1: 10,000, 0.2 ml/kg is given when heart rate < 60 bpm	Check the fish mouth valve and pop off valve of the AMBU bag	Apply airway opening manuevers and deliver inflation breaths	Are an attempt to move blood into the coronary circulation	Recheck head positioning and seal of mask	Push the alveoloar fluid out gradually and ensure lung expansion	Deliver 5 inflation breaths via 450 ml AMBU bag with air
Male	29	Day Scholar	17 / 20	Colour, tone, breathing, heart rate	Primary apnea	Should be sustained and with sufficient pressure	Suction under direct vision with a suction pressure of 80 mm Hg	250 ml self inflating bag without reservoir	Heart rate is more than 60 bpm	Terminal apnea means that the baby is not breathing	Wrap and hand over to mother for skin to skin contact	Is delivered at a rate of 3 compressions to 1 breath	Give 0.1 ml/kg of Adrenaline 1:1000 via ET tube	should be inserted just till visible back flow of blood	Obtain umbilical venous access and give a N/S bolus	Deliver ventilation breaths maintaining the airway with the C and E technique	Adrenaline 1: 10,000, 0.2 ml/kg is given when heart rate < 60 bpm	Check the fish mouth valve and pop off valve of the AMBU bag	Apply airway opening manuevers and deliver inflation breaths	Are an attempt to move blood into the coronary circulation	Recheck head positioning and seal of mask	Push the alveoloar fluid out gradually and ensure lung expansion	Deliver 5 inflation breaths via 450 ml AMBU bag with air
Male	25	Day Scholar	17 / 20	Colour, tone, breathing, heart rate	Primary apnea	Should be sustained and with sufficient pressure	Suction under direct vision with a suction pressure of 80 mm Hg	250 ml self inflating bag without reservoir	Heart rate is more than 60 bpm	In terminal apnea blood pressure drops drastically	Wrap and hand over to mother for skin to skin contact	Is delivered at a rate of 3 compressions to 1 breath	Give 0.1 ml/kg of Adrenaline 1:1000 via ET tube	should be inserted just till visible back flow of blood	Obtain umbilical venous access and give a N/S bolus	Deliver ventilation breaths maintaining the airway with the C and E technique	Adrenaline 1: 10,000, 0.2 ml/kg is given when heart rate < 60 bpm	Check the fish mouth valve and pop off valve of the AMBU bag	Administer IM Nalaxone 0.5 ml to the mid lateral thigh	Are an attempt to move blood into the coronary circulation	Recheck head positioning and seal of mask	Push the alveoloar fluid out gradually and ensure lung expansion	Deliver 5 inflation breaths via 450 ml AMBU bag with air
Female	28	Day Scholar	18 / 20	Colour, tone, breathing, heart rate	Primary apnea	Should be sustained and with sufficient pressure	Insert an Oropharyngeal airway and suction the throat	250 ml self inflating bag without reservoir	Heart rate is more than 60 bpm	In terminal apnea blood pressure drops drastically	Wrap and hand over to mother for skin to skin contact	Is delivered at a rate of 3 compressions to 1 breath	Get ready to obtain venous access via the umbilical vein	should be inserted just till visible back flow of blood	Make sure the baby is warm and check a CBS via heel prick	Deliver ventilation breaths maintaining the airway with the C and E technique	Adrenaline 1: 10,000, 0.2 ml/kg is given when heart rate < 60 bpm	Check the fish mouth valve and pop off valve of the AMBU bag	Administer IM Nalaxone 0.5 ml to the mid lateral thigh	Are an attempt to move blood into the coronary circulation	Recheck head positioning and seal of mask	Push the alveoloar fluid out gradually and ensure lung expansion	Deliver 5 inflation breaths via 450 ml AMBU bag with air
Female	27	Day Scholar	17 / 20	Colour, tone, breathing, heart rate	Primary apnea	Should be sustained and with sufficient pressure	Suction under direct vision with a suction pressure of 80 mm Hg	250 ml self inflating bag without reservoir	Heart rate is more than 60 bpm	In terminal apnea blood pressure drops drastically	Place into a plastic bag to maintain normothermia	Is delivered at a rate of 3 compressions to 1 breath	Get ready to obtain venous access via the umbilical vein	should be inserted just till visible back flow of blood	Make sure the baby is warm and check a CBS via heel prick	Deliver ventilation breaths maintaining the airway with the C and E technique	Adrenaline 1: 10,000, 0.2 ml/kg is given when heart rate < 60 bpm	Check the fish mouth valve and pop off valve of the AMBU bag	Administer IM Nalaxone 0.5 ml to the mid lateral thigh	Are an attempt to move blood into the coronary circulation	Intubate the baby with a size 3 ET tube	Push the alveoloar fluid out gradually and ensure lung expansion	Deliver 5 inflation breaths via 450 ml AMBU bag with air
Male	25	Day Scholar	19 / 20	Colour, tone, breathing, heart rate	Primary apnea	Should be sustained and with sufficient pressure	Suction under direct vision with a suction pressure of 80 mm Hg	250 ml self inflating bag without reservoir	Heart rate is more than 60 bpm	In terminal apnea blood pressure drops drastically	Wrap and hand over to mother for skin to skin contact	Is delivered at a rate of 3 compressions to 1 breath	Get ready to obtain venous access via the umbilical vein	should be inserted just till visible back flow of blood	Obtain umbilical venous access and give a N/S bolus	Deliver ventilation breaths maintaining the airway with the C and E technique	Adrenaline 1: 10,000, 0.2 ml/kg is given when heart rate < 60 bpm	Check the fish mouth valve and pop off valve of the AMBU bag	Apply airway opening manuevers and deliver inflation breaths	Are an attempt to move blood into the coronary circulation	Recheck head positioning and seal of mask	Push the alveoloar fluid out gradually and ensure lung expansion	Deliver 5 inflation breaths via 450 ml AMBU bag with air
Male	27	Day Scholar	19 / 20	Colour, tone, breathing, heart rate	Primary apnea	Should be sustained and with sufficient pressure	Suction under direct vision with a suction pressure of 80 mm Hg	250 ml self inflating bag without reservoir	Heart rate is more than 60 bpm	In terminal apnea blood pressure drops drastically	Wrap and hand over to mother for skin to skin contact	Is delivered at a rate of 3 compressions to 1 breath	Get ready to obtain venous access via the umbilical vein	should be inserted just till visible back flow of blood	Obtain umbilical venous access and give a N/S bolus	Deliver ventilation breaths maintaining the airway with the C and E technique	Adrenaline 1: 10,000, 0.2 ml/kg is given when heart rate < 60 bpm	Check the fish mouth valve and pop off valve of the AMBU bag	Apply airway opening manuevers and deliver inflation breaths	Are an attempt to move blood into the coronary circulation	Recheck head positioning and seal of mask	Push the alveoloar fluid out gradually and ensure lung expansion	Deliver 5 inflation breaths via 450 ml AMBU bag with air
Female	27	Day Scholar	19 / 20	Colour, tone, breathing, heart rate	Primary apnea	Should be sustained and with sufficient pressure	Suction under direct vision with a suction pressure of 80 mm Hg	250 ml self inflating bag without reservoir	Heart rate is more than 60 bpm	In terminal apnea blood pressure drops drastically	Wrap and hand over to mother for skin to skin contact	Is delivered at a rate of 3 compressions to 1 breath	Get ready to obtain venous access via the umbilical vein	should be inserted just till visible back flow of blood	Obtain umbilical venous access and give a N/S bolus	Deliver ventilation breaths maintaining the airway with the C and E technique	Adrenaline 1: 10,000, 0.2 ml/kg is given when heart rate < 60 bpm	Check the fish mouth valve and pop off valve of the AMBU bag	Apply airway opening manuevers and deliver inflation breaths	Are an attempt to move blood into the coronary circulation	Recheck head positioning and seal of mask	Push the alveoloar fluid out gradually and ensure lung expansion	Deliver 5 inflation breaths via 450 ml AMBU bag with air
Female	27	Day Scholar	19 / 20	Colour, tone, breathing, heart rate	Primary apnea	Should be sustained and with sufficient pressure	Suction under direct vision with a suction pressure of 80 mm Hg	250 ml self inflating bag without reservoir	Heart rate is more than 60 bpm	In terminal apnea blood pressure drops drastically	Wrap and hand over to mother for skin to skin contact	Is delivered at a rate of 3 compressions to 1 breath	Get ready to obtain venous access via the umbilical vein	should be inserted just till visible back flow of blood	Obtain umbilical venous access and give a N/S bolus	Deliver ventilation breaths maintaining the airway with the C and E technique	Adrenaline 1: 10,000, 0.2 ml/kg is given when heart rate < 60 bpm	Check the fish mouth valve and pop off valve of the AMBU bag	Apply airway opening manuevers and deliver inflation breaths	Are an attempt to move blood into the coronary circulation	Recheck head positioning and seal of mask	Push the alveoloar fluid out gradually and ensure lung expansion	Deliver 5 inflation breaths via 450 ml AMBU bag with air
Female	26	Day Scholar	20 / 20	Colour, tone, breathing, heart rate	Primary apnea	Should be sustained and with sufficient pressure	Suction under direct vision with a suction pressure of 80 mm Hg	250 ml self inflating bag without reservoir	Heart rate is more than 60 bpm	In terminal apnea blood pressure drops drastically	Wrap and hand over to mother for skin to skin contact	Is delivered at a rate of 3 compressions to 1 breath	Get ready to obtain venous access via the umbilical vein	should be inserted just till visible back flow of blood	Make sure the baby is warm and check a CBS via heel prick	Deliver ventilation breaths maintaining the airway with the C and E technique	Adrenaline 1: 10,000, 0.2 ml/kg is given when heart rate < 60 bpm	Check the fish mouth valve and pop off valve of the AMBU bag	Apply airway opening manuevers and deliver inflation breaths	Are an attempt to move blood into the coronary circulation	Recheck head positioning and seal of mask	Push the alveoloar fluid out gradually and ensure lung expansion	Deliver 5 inflation breaths via 450 ml AMBU bag with air
Male	25	Day Scholar	16 / 20	Colour, tone, breathing, heart rate	Primary apnea	Should be sustained and with sufficient pressure	Insert an Oropharyngeal airway and suction the throat	250 ml self inflating bag without reservoir	Baby appearance improves	In terminal apnea blood pressure drops drastically	Wrap and hand over to mother for skin to skin contact	Is delivered at a rate of 3 compressions to 1 breath	Get ready to obtain venous access via the umbilical vein	should be inserted just till visible back flow of blood	Make sure the baby is warm and check a CBS via heel prick	Deliver ventilation breaths maintaining the airway with the C and E technique	Sodium bicarbonate 8.4 % is diluted in Normal Saline 1:2	Check the fish mouth valve and pop off valve of the AMBU bag	Administer IM Nalaxone 0.5 ml to the mid lateral thigh	Are an attempt to move blood into the coronary circulation	Recheck head positioning and seal of mask	Push the alveoloar fluid out gradually and ensure lung expansion	Deliver 5 inflation breaths via 450 ml AMBU bag with air
Female	26	Day Scholar	17 / 20	Colour, tone, breathing, heart rate	Primary apnea	Should be sustained and with sufficient pressure	Suction under direct vision with a suction pressure of 80 mm Hg	250 ml self inflating bag without reservoir	Heart rate is more than 60 bpm	In terminal apnea blood pressure drops drastically	Place into a plastic bag to maintain normothermia	Is delivered at a rate of 3 compressions to 1 breath	Get ready to obtain venous access via the umbilical vein	should be inserted just till visible back flow of blood	Make sure the baby is warm and check a CBS via heel prick	Deliver ventilation breaths maintaining the airway with the C and E technique	Adrenaline 1: 10,000, 0.2 ml/kg is given when heart rate < 60 bpm	Check the fish mouth valve and pop off valve of the AMBU bag	Administer IM Nalaxone 0.5 ml to the mid lateral thigh	Should occur at a rate of 120 chest compressions/minute	Recheck head positioning and seal of mask	Push the alveoloar fluid out gradually and ensure lung expansion	Deliver 5 inflation breaths via 450 ml AMBU bag with air
Female	27	Day Scholar	17 / 20	Colour, tone, breathing, heart rate	Primary apnea	Should be sustained and with sufficient pressure	Suction under direct vision with a suction pressure of 80 mm Hg	250 ml self inflating bag without reservoir	Heart rate is more than 60 bpm	Terminal apnea means that the baby is not breathing	Wrap and hand over to mother for skin to skin contact	Is delivered at a rate of 3 compressions to 1 breath	Give 0.1 ml/kg of Adrenaline 1:1000 via ET tube	should be inserted just till visible back flow of blood	Obtain umbilical venous access and give a N/S bolus	Deliver ventilation breaths maintaining the airway with the C and E technique	Adrenaline 1: 10,000, 0.2 ml/kg is given when heart rate < 60 bpm	Check the fish mouth valve and pop off valve of the AMBU bag	Apply airway opening manuevers and deliver inflation breaths	Are an attempt to move blood into the coronary circulation	Recheck head positioning and seal of mask	Push the alveoloar fluid out gradually and ensure lung expansion	Deliver 5 inflation breaths via 450 ml AMBU bag with air
Female	28	Day Scholar	17 / 20	Colour, tone, breathing, heart rate	Primary apnea	Should be sustained and with sufficient pressure	Suction under direct vision with a suction pressure of 80 mm Hg	250 ml self inflating bag without reservoir	Heart rate is more than 60 bpm	In terminal apnea blood pressure drops drastically	Wrap and hand over to mother for skin to skin contact	Is delivered at a rate of 3 compressions to 1 breath	Get ready to obtain venous access via the umbilical vein	should be inserted just till visible back flow of blood	Obtain umbilical venous access and give a N/S bolus	Deliver ventilation breaths maintaining the airway with the C and E technique	Adrenaline 1 : 1000, 0.2 mls given when heart rate < 60 bpm	Check the fish mouth valve and pop off valve of the AMBU bag	Apply airway opening manuevers and deliver inflation breaths	Are an attempt to move blood into the coronary circulation	Recheck head positioning and seal of mask	Push the alveoloar fluid out gradually and ensure lung expansion	Call for help. This baby needs immediate Endotracheal intubtion
				Colour, tone, breathing, heart rate	Primary apnea	Should be sustained and with sufficient pressure	Suction under direct vision with a suction pressure of 80 mm Hg	250 ml self inflating bag without reservoir	Heart rate is more than 60 bpm	In terminal apnea blood pressure drops drastically	Wrap and hand over to mother for skin to skin contact	Is delivered at a rate of 3 compressions to 1 breath	Get ready to obtain venous access via the umbilical vein	should be inserted just till visible back flow of blood	Make sure the baby is warm and check a CBS via heel prick	Deliver ventilation breaths maintaining the airway with the C and E technique	Adrenaline 1: 10,000, 0.2 ml/kg is given when heart rate < 60 bpm	Check the fish mouth valve and pop off valve of the AMBU bag	Apply airway opening manuevers and deliver inflation breaths	Are an attempt to move blood into the coronary circulation	Recheck head positioning and seal of mask	Push the alveoloar fluid out gradually and ensure lung expansion	Deliver 5 inflation breaths via 450 ml AMBU bag with air

## Sheet: EdMARCHPOSTTEST
				T	T	T	P	T	P	T	P	P	P	T	P	T	T	T	P	P	P	T	P
Gender	Age	Student Category	Score	1) Assessment of a newborn during resuscitation includes:	2) A baby born at a POA of 36/52 + 2 days is not breathing, blue in colour , floppy and with a heart rate of 100 bpm. You dry the baby and stimulate by rubbing. The baby’s color and tone improves, and he starts to cry. At the time of delivery, this baby was most likely in	3) Regarding Inflation breaths :	4) A term baby is born through moderate meconium. At birth he is limp, not breathing, blue, with a heart rate of < 100 bpm. 5 initial inflation breaths have failed to produce chest expansion. You notice meconium in the baby's mouth. What would the most appropriate next step be?	5) Accepted devices used to support breathing in a term newborn are ALL EXCEPT:	6) During resuscitation of a term newborn, you have intubated, achieved chest expansion and commenced chest compressions. Which of these is an indication for stopping chest compressions:	7) What DIFFERENTIATES terminal apnea from primary apnea?	8) You are called to a preterm delivery at 34/52 + 5 days. Baby is pink, crying, moves all extremities and has an active rooting reflex. Mother is stable post-delivery. What is the most appropriate next step in the management of this praemi?	9) Regarding Chest compressions:	10) A term newborn has been resuscitated with chest compressions and ventilation breaths via ET tube at the rate of 3: 1 for 60 seconds. You auscultate the heart rate which is 40 bpm and baby appears dusky. What is the next step that should be considered in this baby?	11) In emergency UVC insertion:	12) You have successfully resuscitated a baby with inflation breaths and 1 cycle of ventilation breaths and cardiac compressions who is now on the radiant warmer, looking pale but breathing spontaneously with a HR of146 bpm. What is the most suitable next step in the management that can be taken in the LR?	13) Regarding airway management in the flat newborn:	14) Regarding drugs used in newborn resuscitation:	15) When preparing for a delivery by Elective LSCS	16) The term baby of a mother with precipitated labour who has received IM Pethidine 2 and a ½ hours before delivery is born blue and floppy with a heartrate of < 100 bpm and not breathing. You dry, stimulate an position the baby with no response. What is the most appropriate next step in the management?	17) Chest compressions	18) You have successfully delivered inflation breaths to a preterm baby born at 32 weeks. While delivering ventilation breaths via AMBU bag and facemask you notice that the baby’s chest is not rising and falling with ventilation anymore. What is the next most appropriate step in the management?	19) Inflation breaths:	20) A term baby is born who is blue, floppy, not breathing, and with a heart rate <100 bpm. You dry while stimulating, and place the head in the neutral position. After applying double sided jaw thrust and securing the airway, you find that he has not improved and is not breathing. What is the immediate next step that you should take to assist the baby to transition to extrauterine life?
Male	26	Day Scholar	16 / 20	Colour, tone, breathing, heart rate	Primary apnea	Should be sustained and with sufficient pressure	Insert an Oropharyngeal airway and suction the throat	250 ml self inflating bag without reservoir	Baby appearance improves	In terminal apnea blood pressure drops drastically	Wrap and hand over to mother for skin to skin contact	Is delivered at a rate of 3 compressions to 1 breath	Get ready to obtain venous access via the umbilical vein	should be inserted just till visible back flow of blood	Make sure the baby is warm and check a CBS via heel prick	Deliver ventilation breaths maintaining the airway with the C and E technique	Sodium bicarbonate 8.4 % is diluted in Normal Saline 1:2	Check the fish mouth valve and pop off valve of the AMBU bag	Administer IM Nalaxone 0.5 ml to the mid lateral thigh	Are an attempt to move blood into the coronary circulation	Recheck head positioning and seal of mask	Push the alveoloar fluid out gradually and ensure lung expansion	Deliver 5 inflation breaths via 450 ml AMBU bag with air
Male	25	Day Scholar	15 / 20	Colour, tone, breathing, heart rate	Primary apnea	Should be sustained and with sufficient pressure	Suction under direct vision with a suction pressure of 80 mm Hg	250 ml self inflating bag without reservoir	Heart rate is more than 60 bpm	Terminal apnea means that the baby is not breathing	Place into a plastic bag to maintain normothermia	Is delivered at a rate of 3 compressions to 1 breath	Get ready to obtain venous access via the umbilical vein	should be inserted just till visible back flow of blood	Wrap up the baby and hand over to the mother	Deliver ventilation breaths maintaining the airway with the C and E technique	Adrenaline 1: 10,000, 0.2 ml/kg is given when heart rate < 60 bpm	Check the fish mouth valve and pop off valve of the AMBU bag	Administer IM Nalaxone 0.5 ml to the mid lateral thigh	Should occur at a rate of 120 chest compressions/minute	Recheck head positioning and seal of mask	Push the alveoloar fluid out gradually and ensure lung expansion	Deliver 5 inflation breaths via 450 ml AMBU bag with air
Female	28	Day Scholar	19 / 20	Colour, tone, breathing, heart rate	Primary apnea	Should be sustained and with sufficient pressure	Suction under direct vision with a suction pressure of 80 mm Hg	250 ml self inflating bag without reservoir	Heart rate is more than 60 bpm	In terminal apnea blood pressure drops drastically	Wrap and hand over to mother for skin to skin contact	Is delivered at a rate of 3 compressions to 1 breath	Get ready to obtain venous access via the umbilical vein	should be inserted just till visible back flow of blood	Wrap up the baby and hand over to the mother	Deliver ventilation breaths maintaining the airway with the C and E technique	Adrenaline 1: 10,000, 0.2 ml/kg is given when heart rate < 60 bpm	Check the fish mouth valve and pop off valve of the AMBU bag	Apply airway opening manuevers and deliver inflation breaths	Are an attempt to move blood into the coronary circulation	Recheck head positioning and seal of mask	Push the alveoloar fluid out gradually and ensure lung expansion	Deliver 5 inflation breaths via 450 ml AMBU bag with air
Female	26	Day Scholar	17 / 20	Colour, tone, breathing, heart rate	Primary apnea	Should be sustained and with sufficient pressure	Suction under direct vision with a suction pressure of 80 mm Hg	250 ml self inflating bag without reservoir	Heart rate is more than 60 bpm	In terminal apnea blood pressure drops drastically	Place into a plastic bag to maintain normothermia	Is delivered at a rate of 3 compressions to 1 breath	Get ready to obtain venous access via the umbilical vein	should be inserted just till visible back flow of blood	Make sure the baby is warm and check a CBS via heel prick	Deliver ventilation breaths maintaining the airway with the C and E technique	Adrenaline 1: 10,000, 0.2 ml/kg is given when heart rate < 60 bpm	Check the fish mouth valve and pop off valve of the AMBU bag	Administer IM Nalaxone 0.5 ml to the mid lateral thigh	Should occur at a rate of 120 chest compressions/minute	Recheck head positioning and seal of mask	Push the alveoloar fluid out gradually and ensure lung expansion	Deliver 5 inflation breaths via 450 ml AMBU bag with air
Female	27	Day Scholar	17 / 20	Colour, tone, breathing, heart rate	Primary apnea	Should be sustained and with sufficient pressure	Suction under direct vision with a suction pressure of 80 mm Hg	250 ml self inflating bag without reservoir	Heart rate is more than 60 bpm	In terminal apnea blood pressure drops drastically	Wrap and hand over to mother for skin to skin contact	Is delivered at a rate of 3 compressions to 1 breath	Get ready to obtain venous access via the umbilical vein	should be inserted just till visible back flow of blood	Obtain umbilical venous access and give a N/S bolus	Deliver ventilation breaths maintaining the airway with the C and E technique	Adrenaline 1 : 1000, 0.2 mls given when heart rate < 60 bpm	Check the fish mouth valve and pop off valve of the AMBU bag	Apply airway opening manuevers and deliver inflation breaths	Are an attempt to move blood into the coronary circulation	Recheck head positioning and seal of mask	Push the alveoloar fluid out gradually and ensure lung expansion	Call for help. This baby needs immediate Endotracheal intubtion
Female	28	Day Scholar	18 / 20	Colour, tone, breathing, heart rate	Primary apnea	Should be sustained and with sufficient pressure	Suction under direct vision with a suction pressure of 80 mm Hg	250 ml self inflating bag without reservoir	Heart rate is more than 60 bpm	In terminal apnea blood pressure drops drastically	Wrap and hand over to mother for skin to skin contact	Is delivered at a rate of 3 compressions to 1 breath	Get ready to obtain venous access via the umbilical vein	should be inserted just till visible back flow of blood	Thank the resuscitation team for a job well done	Deliver ventilation breaths maintaining the airway with the C and E technique	Adrenaline 1: 10,000, 0.2 ml/kg is given when heart rate < 60 bpm	Check the fish mouth valve and pop off valve of the AMBU bag	Administer IM Nalaxone 0.5 ml to the mid lateral thigh	Are an attempt to move blood into the coronary circulation	Recheck head positioning and seal of mask	Push the alveoloar fluid out gradually and ensure lung expansion	Deliver 5 inflation breaths via 450 ml AMBU bag with air
Female	27	Day Scholar	13 / 20	Colour, tone, breathing, heart rate	Primary apnea	Should be delivered fast with short duration	Suction under direct vision with a suction pressure of 80 mm Hg	250 ml self inflating bag without reservoir	Heart rate is more than 60 bpm	In terminal apnea blood pressure drops drastically	Place into a plastic bag to maintain normothermia	Is delivered at a rate of 3 compressions to 1 breath	Get ready to obtain venous access via the umbilical vein	calculate length of insertion as (BW * 3) + 9 / 2 + 1	Obtain umbilical venous access and give a N/S bolus	There is no need to maintain neutral position if applying jaw thrust	Adrenaline 1: 10,000, 0.2 ml/kg is given when heart rate < 60 bpm	Switch on the warmer after baby is delivered	Administer IM Nalaxone 0.5 ml to the mid lateral thigh	Are an attempt to move blood into the coronary circulation	Recheck head positioning and seal of mask	Push the alveoloar fluid out gradually and ensure lung expansion	Deliver 5 inflation breaths via 450 ml AMBU bag with air
Female	25	Day Scholar	17 / 20	Colour, tone, breathing, heart rate	Primary apnea	Should be sustained and with sufficient pressure	Suction under direct vision with a suction pressure of 80 mm Hg	250 ml self inflating bag without reservoir	Heart rate is more than 60 bpm	In terminal apnea blood pressure drops drastically	Wrap and hand over to mother for skin to skin contact	Is delivered at a rate of 3 compressions to 1 breath	Give 0.1 ml/kg of Adrenaline 1:1000 via ET tube	should be inserted just till visible back flow of blood	Make sure the baby is warm and check a CBS via heel prick	Deliver ventilation breaths maintaining the airway with the C and E technique	Adrenaline 1: 10,000, 0.2 ml/kg is given when heart rate < 60 bpm	Check the fish mouth valve and pop off valve of the AMBU bag	Administer IM Nalaxone 0.5 ml to the mid lateral thigh	Reassess the baby after every 15 s of chest compressions	Recheck head positioning and seal of mask	Push the alveoloar fluid out gradually and ensure lung expansion	Deliver 5 inflation breaths via 450 ml AMBU bag with air
Female	27	Day Scholar	18 / 20	Colour, tone, breathing, heart rate	Primary apnea	Should be sustained and with sufficient pressure	Suction under direct vision with a suction pressure of 80 mm Hg	250 ml self inflating bag without reservoir	Heart rate is more than 60 bpm	In terminal apnea blood pressure drops drastically	Place into a plastic bag to maintain normothermia	Is delivered at a rate of 3 compressions to 1 breath	Get ready to obtain venous access via the umbilical vein	should be inserted just till visible back flow of blood	Thank the resuscitation team for a job well done	Deliver ventilation breaths maintaining the airway with the C and E technique	Adrenaline 1: 10,000, 0.2 ml/kg is given when heart rate < 60 bpm	Check the fish mouth valve and pop off valve of the AMBU bag	Apply airway opening manuevers and deliver inflation breaths	Are an attempt to move blood into the coronary circulation	Recheck head positioning and seal of mask	Push the alveoloar fluid out gradually and ensure lung expansion	Deliver 5 inflation breaths via 450 ml AMBU bag with air
Male	29	Day Scholar	17 / 20	Colour, tone, breathing, heart rate	Primary apnea	Should be sustained and with sufficient pressure	Suction under direct vision with a suction pressure of 80 mm Hg	250 ml self inflating bag without reservoir	Heart rate is more than 60 bpm	Terminal apnea means that the baby is not breathing	Wrap and hand over to mother for skin to skin contact	Is delivered at a rate of 3 compressions to 1 breath	Give 0.1 ml/kg of Adrenaline 1:1000 via ET tube	should be inserted just till visible back flow of blood	Obtain umbilical venous access and give a N/S bolus	Deliver ventilation breaths maintaining the airway with the C and E technique	Adrenaline 1: 10,000, 0.2 ml/kg is given when heart rate < 60 bpm	Check the fish mouth valve and pop off valve of the AMBU bag	Apply airway opening manuevers and deliver inflation breaths	Are an attempt to move blood into the coronary circulation	Recheck head positioning and seal of mask	Push the alveoloar fluid out gradually and ensure lung expansion	Deliver 5 inflation breaths via 450 ml AMBU bag with air
Male	25	Day Scholar	17 / 20	Colour, tone, breathing, heart rate	Primary apnea	Should be sustained and with sufficient pressure	Suction under direct vision with a suction pressure of 80 mm Hg	250 ml self inflating bag without reservoir	Heart rate is more than 60 bpm	In terminal apnea blood pressure drops drastically	Wrap and hand over to mother for skin to skin contact	Is delivered at a rate of 3 compressions to 1 breath	Give 0.1 ml/kg of Adrenaline 1:1000 via ET tube	should be inserted just till visible back flow of blood	Obtain umbilical venous access and give a N/S bolus	Deliver ventilation breaths maintaining the airway with the C and E technique	Adrenaline 1: 10,000, 0.2 ml/kg is given when heart rate < 60 bpm	Check the fish mouth valve and pop off valve of the AMBU bag	Administer IM Nalaxone 0.5 ml to the mid lateral thigh	Are an attempt to move blood into the coronary circulation	Recheck head positioning and seal of mask	Push the alveoloar fluid out gradually and ensure lung expansion	Deliver 5 inflation breaths via 450 ml AMBU bag with air
Female	28	Day Scholar	18 / 20	Colour, tone, breathing, heart rate	Primary apnea	Should be sustained and with sufficient pressure	Insert an Oropharyngeal airway and suction the throat	250 ml self inflating bag without reservoir	Heart rate is more than 60 bpm	In terminal apnea blood pressure drops drastically	Wrap and hand over to mother for skin to skin contact	Is delivered at a rate of 3 compressions to 1 breath	Get ready to obtain venous access via the umbilical vein	should be inserted just till visible back flow of blood	Make sure the baby is warm and check a CBS via heel prick	Deliver ventilation breaths maintaining the airway with the C and E technique	Adrenaline 1: 10,000, 0.2 ml/kg is given when heart rate < 60 bpm	Check the fish mouth valve and pop off valve of the AMBU bag	Administer IM Nalaxone 0.5 ml to the mid lateral thigh	Are an attempt to move blood into the coronary circulation	Recheck head positioning and seal of mask	Push the alveoloar fluid out gradually and ensure lung expansion	Deliver 5 inflation breaths via 450 ml AMBU bag with air
Female	27	Day Scholar	17 / 20	Colour, tone, breathing, heart rate	Primary apnea	Should be sustained and with sufficient pressure	Suction under direct vision with a suction pressure of 80 mm Hg	250 ml self inflating bag without reservoir	Heart rate is more than 60 bpm	In terminal apnea blood pressure drops drastically	Place into a plastic bag to maintain normothermia	Is delivered at a rate of 3 compressions to 1 breath	Get ready to obtain venous access via the umbilical vein	should be inserted just till visible back flow of blood	Make sure the baby is warm and check a CBS via heel prick	Deliver ventilation breaths maintaining the airway with the C and E technique	Adrenaline 1: 10,000, 0.2 ml/kg is given when heart rate < 60 bpm	Check the fish mouth valve and pop off valve of the AMBU bag	Administer IM Nalaxone 0.5 ml to the mid lateral thigh	Are an attempt to move blood into the coronary circulation	Intubate the baby with a size 3 ET tube	Push the alveoloar fluid out gradually and ensure lung expansion	Deliver 5 inflation breaths via 450 ml AMBU bag with air
Male	25	Day Scholar	19 / 20	Colour, tone, breathing, heart rate	Primary apnea	Should be sustained and with sufficient pressure	Suction under direct vision with a suction pressure of 80 mm Hg	250 ml self inflating bag without reservoir	Heart rate is more than 60 bpm	In terminal apnea blood pressure drops drastically	Wrap and hand over to mother for skin to skin contact	Is delivered at a rate of 3 compressions to 1 breath	Get ready to obtain venous access via the umbilical vein	should be inserted just till visible back flow of blood	Obtain umbilical venous access and give a N/S bolus	Deliver ventilation breaths maintaining the airway with the C and E technique	Adrenaline 1: 10,000, 0.2 ml/kg is given when heart rate < 60 bpm	Check the fish mouth valve and pop off valve of the AMBU bag	Apply airway opening manuevers and deliver inflation breaths	Are an attempt to move blood into the coronary circulation	Recheck head positioning and seal of mask	Push the alveoloar fluid out gradually and ensure lung expansion	Deliver 5 inflation breaths via 450 ml AMBU bag with air
Male	27	Day Scholar	19 / 20	Colour, tone, breathing, heart rate	Primary apnea	Should be sustained and with sufficient pressure	Suction under direct vision with a suction pressure of 80 mm Hg	250 ml self inflating bag without reservoir	Heart rate is more than 60 bpm	In terminal apnea blood pressure drops drastically	Wrap and hand over to mother for skin to skin contact	Is delivered at a rate of 3 compressions to 1 breath	Get ready to obtain venous access via the umbilical vein	should be inserted just till visible back flow of blood	Obtain umbilical venous access and give a N/S bolus	Deliver ventilation breaths maintaining the airway with the C and E technique	Adrenaline 1: 10,000, 0.2 ml/kg is given when heart rate < 60 bpm	Check the fish mouth valve and pop off valve of the AMBU bag	Apply airway opening manuevers and deliver inflation breaths	Are an attempt to move blood into the coronary circulation	Recheck head positioning and seal of mask	Push the alveoloar fluid out gradually and ensure lung expansion	Deliver 5 inflation breaths via 450 ml AMBU bag with air
Female	27	Day Scholar	19 / 20	Colour, tone, breathing, heart rate	Primary apnea	Should be sustained and with sufficient pressure	Suction under direct vision with a suction pressure of 80 mm Hg	250 ml self inflating bag without reservoir	Heart rate is more than 60 bpm	In terminal apnea blood pressure drops drastically	Wrap and hand over to mother for skin to skin contact	Is delivered at a rate of 3 compressions to 1 breath	Get ready to obtain venous access via the umbilical vein	should be inserted just till visible back flow of blood	Obtain umbilical venous access and give a N/S bolus	Deliver ventilation breaths maintaining the airway with the C and E technique	Adrenaline 1: 10,000, 0.2 ml/kg is given when heart rate < 60 bpm	Check the fish mouth valve and pop off valve of the AMBU bag	Apply airway opening manuevers and deliver inflation breaths	Are an attempt to move blood into the coronary circulation	Recheck head positioning and seal of mask	Push the alveoloar fluid out gradually and ensure lung expansion	Deliver 5 inflation breaths via 450 ml AMBU bag with air
Female	27	Day Scholar	19 / 20	Colour, tone, breathing, heart rate	Primary apnea	Should be sustained and with sufficient pressure	Suction under direct vision with a suction pressure of 80 mm Hg	250 ml self inflating bag without reservoir	Heart rate is more than 60 bpm	In terminal apnea blood pressure drops drastically	Wrap and hand over to mother for skin to skin contact	Is delivered at a rate of 3 compressions to 1 breath	Get ready to obtain venous access via the umbilical vein	should be inserted just till visible back flow of blood	Obtain umbilical venous access and give a N/S bolus	Deliver ventilation breaths maintaining the airway with the C and E technique	Adrenaline 1: 10,000, 0.2 ml/kg is given when heart rate < 60 bpm	Check the fish mouth valve and pop off valve of the AMBU bag	Apply airway opening manuevers and deliver inflation breaths	Are an attempt to move blood into the coronary circulation	Recheck head positioning and seal of mask	Push the alveoloar fluid out gradually and ensure lung expansion	Deliver 5 inflation breaths via 450 ml AMBU bag with air
Female	26	Day Scholar	20 / 20	Colour, tone, breathing, heart rate	Primary apnea	Should be sustained and with sufficient pressure	Suction under direct vision with a suction pressure of 80 mm Hg	250 ml self inflating bag without reservoir	Heart rate is more than 60 bpm	In terminal apnea blood pressure drops drastically	Wrap and hand over to mother for skin to skin contact	Is delivered at a rate of 3 compressions to 1 breath	Get ready to obtain venous access via the umbilical vein	should be inserted just till visible back flow of blood	Make sure the baby is warm and check a CBS via heel prick	Deliver ventilation breaths maintaining the airway with the C and E technique	Adrenaline 1: 10,000, 0.2 ml/kg is given when heart rate < 60 bpm	Check the fish mouth valve and pop off valve of the AMBU bag	Apply airway opening manuevers and deliver inflation breaths	Are an attempt to move blood into the coronary circulation	Recheck head positioning and seal of mask	Push the alveoloar fluid out gradually and ensure lung expansion	Deliver 5 inflation breaths via 450 ml AMBU bag with air
Male	25	Day Scholar	16 / 20	Colour, tone, breathing, heart rate	Primary apnea	Should be sustained and with sufficient pressure	Insert an Oropharyngeal airway and suction the throat	250 ml self inflating bag without reservoir	Baby appearance improves	In terminal apnea blood pressure drops drastically	Wrap and hand over to mother for skin to skin contact	Is delivered at a rate of 3 compressions to 1 breath	Get ready to obtain venous access via the umbilical vein	should be inserted just till visible back flow of blood	Make sure the baby is warm and check a CBS via heel prick	Deliver ventilation breaths maintaining the airway with the C and E technique	Sodium bicarbonate 8.4 % is diluted in Normal Saline 1:2	Check the fish mouth valve and pop off valve of the AMBU bag	Administer IM Nalaxone 0.5 ml to the mid lateral thigh	Are an attempt to move blood into the coronary circulation	Recheck head positioning and seal of mask	Push the alveoloar fluid out gradually and ensure lung expansion	Deliver 5 inflation breaths via 450 ml AMBU bag with air
Female	26	Day Scholar	17 / 20	Colour, tone, breathing, heart rate	Primary apnea	Should be sustained and with sufficient pressure	Suction under direct vision with a suction pressure of 80 mm Hg	250 ml self inflating bag without reservoir	Heart rate is more than 60 bpm	In terminal apnea blood pressure drops drastically	Place into a plastic bag to maintain normothermia	Is delivered at a rate of 3 compressions to 1 breath	Get ready to obtain venous access via the umbilical vein	should be inserted just till visible back flow of blood	Make sure the baby is warm and check a CBS via heel prick	Deliver ventilation breaths maintaining the airway with the C and E technique	Adrenaline 1: 10,000, 0.2 ml/kg is given when heart rate < 60 bpm	Check the fish mouth valve and pop off valve of the AMBU bag	Administer IM Nalaxone 0.5 ml to the mid lateral thigh	Should occur at a rate of 120 chest compressions/minute	Recheck head positioning and seal of mask	Push the alveoloar fluid out gradually and ensure lung expansion	Deliver 5 inflation breaths via 450 ml AMBU bag with air
Female	27	Day Scholar	17 / 20	Colour, tone, breathing, heart rate	Primary apnea	Should be sustained and with sufficient pressure	Suction under direct vision with a suction pressure of 80 mm Hg	250 ml self inflating bag without reservoir	Heart rate is more than 60 bpm	Terminal apnea means that the baby is not breathing	Wrap and hand over to mother for skin to skin contact	Is delivered at a rate of 3 compressions to 1 breath	Give 0.1 ml/kg of Adrenaline 1:1000 via ET tube	should be inserted just till visible back flow of blood	Obtain umbilical venous access and give a N/S bolus	Deliver ventilation breaths maintaining the airway with the C and E technique	Adrenaline 1: 10,000, 0.2 ml/kg is given when heart rate < 60 bpm	Check the fish mouth valve and pop off valve of the AMBU bag	Apply airway opening manuevers and deliver inflation breaths	Are an attempt to move blood into the coronary circulation	Recheck head positioning and seal of mask	Push the alveoloar fluid out gradually and ensure lung expansion	Deliver 5 inflation breaths via 450 ml AMBU bag with air
Female	28	Day Scholar	17 / 20	Colour, tone, breathing, heart rate	Primary apnea	Should be sustained and with sufficient pressure	Suction under direct vision with a suction pressure of 80 mm Hg	250 ml self inflating bag without reservoir	Heart rate is more than 60 bpm	In terminal apnea blood pressure drops drastically	Wrap and hand over to mother for skin to skin contact	Is delivered at a rate of 3 compressions to 1 breath	Get ready to obtain venous access via the umbilical vein	should be inserted just till visible back flow of blood	Obtain umbilical venous access and give a N/S bolus	Deliver ventilation breaths maintaining the airway with the C and E technique	Adrenaline 1 : 1000, 0.2 mls given when heart rate < 60 bpm	Check the fish mouth valve and pop off valve of the AMBU bag	Apply airway opening manuevers and deliver inflation breaths	Are an attempt to move blood into the coronary circulation	Recheck head positioning and seal of mask	Push the alveoloar fluid out gradually and ensure lung expansion	Call for help. This baby needs immediate Endotracheal intubtion
